# Supplementary material for: ﻿Taxonomic revision of the Quasipaaverrucospinosa complex (Amphibia, Dicroglossidae) in Vietnam, with descriptions of two new species
Source: Zookeys. 2025 Jun 5;1240:139–75. doi: 10.3897/zookeys.1240.147337 (PMC12163431; doi:10.3897/zookeys.1240.147337)
Supplement: XML Treatment for Quasipaa verrucospinosa [file zookeys.1240.147337-treatment1.xml]

<!DOCTYPE tp:taxon-treatment
  PUBLIC "-//TaxonX//DTD Taxonomic Treatment Publishing DTD v0 20100105//EN" "tax-treatment-NSO.dtd">
<tp:taxon-treatment xmlns:tp="http://www.plazi.org/taxpub"><tp:treatment-meta><kwd-group><label>Taxon classification</label><kwd>
                  <named-content content-type="kingdom">Animalia</named-content>
                </kwd><kwd>
                  <named-content content-type="order">Anura</named-content>
                </kwd><kwd>
                  <named-content content-type="family">Dicroglossidae</named-content>
                </kwd></kwd-group><mixed-citation publication-type="journal"><person-group><name><surname>Pham</surname><given-names>Cuong The</given-names></name><name><surname>Hoang</surname><given-names>Chung Van</given-names></name><name><surname>Phan</surname><given-names>Tien Quang</given-names></name><name><surname>Pham</surname><given-names>Anh Van</given-names></name><name><surname>Ong</surname><given-names>An Vinh</given-names></name><name><surname>Nguyen</surname><given-names>Vien Hong Thi</given-names></name><name><surname>Ziegler</surname><given-names>Thomas</given-names></name><name><surname>Nguyen</surname><given-names>Truong Quang</given-names></name></person-group><article-title>﻿Taxonomic revision of the <italic><tp:taxon-name><tp:taxon-name-part taxon-name-part-type="genus" reg="Quasipaa">Quasipaa</tp:taxon-name-part><tp:taxon-name-part taxon-name-part-type="species" reg="verrucospinosa">verrucospinosa</tp:taxon-name-part></tp:taxon-name></italic> complex (<tp:taxon-name><tp:taxon-name-part taxon-name-part-type="class">Amphibia</tp:taxon-name-part></tp:taxon-name>, <tp:taxon-name><tp:taxon-name-part taxon-name-part-type="family">Dicroglossidae</tp:taxon-name-part></tp:taxon-name>) in Vietnam, with descriptions of two new species</article-title><source>Zookeys</source><day>05</day><month>06</month><year>2025</year><volume>1240</volume><fpage>139</fpage><lpage>175</lpage><pub-id pub-id-type="doi">10.3897/zookeys.1240.147337</pub-id></mixed-citation></tp:treatment-meta><tp:nomenclature><label>﻿</label><tp:taxon-name>
                <object-id xmlns:xlink="http://www.w3.org/1999/xlink" content-type="arpha" xlink:type="simple">C9F126A2-CD82-57E3-88FF-4292FE359B20</object-id>
                <tp:taxon-name-part taxon-name-part-type="genus" reg="Quasipaa">Quasipaa</tp:taxon-name-part>
                <tp:taxon-name-part taxon-name-part-type="species" reg="verrucospinosa">verrucospinosa</tp:taxon-name-part>
              </tp:taxon-name><tp:taxon-authority>(Bourret, 1937)</tp:taxon-authority><xref ref-type="fig" rid="F4">Figs 4</xref><xref ref-type="fig" rid="F5">, 5</xref><xref ref-type="fig" rid="F6">, 6</xref><xref ref-type="table" rid="T5">, Table 5</xref><tp:nomenclature-citation-list><tp:nomenclature-citation><tp:taxon-name>
                    <tp:taxon-name-part taxon-name-part-type="genus" reg="Rana">Rana</tp:taxon-name-part>
                    <tp:taxon-name-part taxon-name-part-type="species" reg="spinosa">spinosa</tp:taxon-name-part>
                    <tp:taxon-name-part taxon-name-part-type="subspecies" reg="verrucospinosa">verrucospinosa</tp:taxon-name-part>
                  </tp:taxon-name><comment>Bourret, 1937: 8., fig. 7.</comment></tp:nomenclature-citation><tp:nomenclature-citation><tp:taxon-name>
                    <tp:taxon-name-part taxon-name-part-type="genus" reg="Rana">Rana</tp:taxon-name-part>
                    <tp:taxon-name-part taxon-name-part-type="species" reg="verrucospinosa">verrucospinosa</tp:taxon-name-part>
                  </tp:taxon-name><comment>: <xref ref-type="bibr" rid="B4">Bourret 1942</xref>: 295–296, fig. 83.</comment></tp:nomenclature-citation><tp:nomenclature-citation><tp:taxon-name>
                    <tp:taxon-name-part taxon-name-part-type="genus" reg="Paa">Paa</tp:taxon-name-part>
                    <tp:taxon-name-part taxon-name-part-type="species" reg="verrucospinosa">verrucospinosa</tp:taxon-name-part>
                  </tp:taxon-name><comment>: <xref ref-type="bibr" rid="B21">Inger et al. 1999</xref>: 22–23.</comment></tp:nomenclature-citation><tp:nomenclature-citation><tp:taxon-name>
                    <tp:taxon-name-part taxon-name-part-type="genus" reg="Quasipaa">Quasipaa</tp:taxon-name-part>
                    <tp:taxon-name-part taxon-name-part-type="species" reg="verrucospinosa">verrucospinosa</tp:taxon-name-part>
                  </tp:taxon-name><comment>: <xref ref-type="bibr" rid="B29">Ohler and Dubois 2006</xref>: 781.</comment></tp:nomenclature-citation><tp:nomenclature-citation><tp:taxon-name>
                    <tp:taxon-name-part taxon-name-part-type="genus" reg="Quasipaa">Quasipaa</tp:taxon-name-part>
                    <tp:taxon-name-part taxon-name-part-type="uncertainty-rank">cf.</tp:taxon-name-part>
                    <tp:taxon-name-part taxon-name-part-type="species" reg="verrucospinosa">verrucospinosa</tp:taxon-name-part>
                  </tp:taxon-name><comment>1: <xref ref-type="bibr" rid="B33">Suwannapoom et al. 2021</xref>: 1–12.</comment></tp:nomenclature-citation></tp:nomenclature-citation-list></tp:nomenclature><tp:treatment-sec sec-type="material" id="SECID0E4OBK"><title>Material examined.</title><p>(<italic>n</italic> = 14) • <abbrev xmlns:xlink="http://www.w3.org/1999/xlink" content-type="institution" xlink:title="Institute of Ecology and Biological Resources" id="ABBRID0EFPBK" xlink:type="simple">IEBR</abbrev> A.5153–5155, three adult males and <abbrev xmlns:xlink="http://www.w3.org/1999/xlink" content-type="institution" xlink:title="Institute of Ecology and Biological Resources" id="ABBRID0EKPBK" xlink:type="simple">IEBR</abbrev> A.5021, 5156, two adult females, collected by C. T. Pham, on 18 July 2022, in Tam Dao National Park (<named-content xmlns:xlink="http://www.w3.org/1999/xlink" content-type="dwc:verbatimCoordinates" xlink:type="simple"><named-content content-type="geo-json" specific-use="{&#34;type&#34;:&#34;Point&#34;,&#34;coordinates&#34;:[105.647900,21.458450]}" id="NCID0ESPBK" xlink:type="simple">21°27.507'N, 105°38.874'E</named-content></named-content>, at an elevation of 985 m a.s.l.), Vinh Phuc Province, Vietnam; • <abbrev xmlns:xlink="http://www.w3.org/1999/xlink" content-type="institution" xlink:title="Institute of Ecology and Biological Resources" id="ABBRID0EXPBK" xlink:type="simple">IEBR</abbrev> A.5023, 5024, two adult males and <abbrev xmlns:xlink="http://www.w3.org/1999/xlink" content-type="institution" xlink:title="Institute of Ecology and Biological Resources" id="ABBRID0E3PBK" xlink:type="simple">IEBR</abbrev> A.5022, adult female, collected by C. V. Hoang, on 23 November 2015, in Bac Me Nature Reserve (<named-content xmlns:xlink="http://www.w3.org/1999/xlink" content-type="dwc:verbatimCoordinates" xlink:type="simple"><named-content content-type="geo-json" specific-use="{&#34;type&#34;:&#34;Point&#34;,&#34;coordinates&#34;:[105.127467,22.832933]}" id="NCID0EEQBK" xlink:type="simple">22°49.976'N, 105°07.648'E</named-content></named-content>, at an elevation of 780 m a.s.l.), Ha Giang Province, Vietnam; • <abbrev xmlns:xlink="http://www.w3.org/1999/xlink" content-type="institution" xlink:title="Institute of Ecology and Biological Resources" id="ABBRID0EJQBK" xlink:type="simple">IEBR</abbrev> A.5028, adult male and <abbrev xmlns:xlink="http://www.w3.org/1999/xlink" content-type="institution" xlink:title="Institute of Ecology and Biological Resources" id="ABBRID0EOQBK" xlink:type="simple">IEBR</abbrev> A.5026, 5027, two adult females, collected by C. T. Pham and T. Q. Phan, on 25 August 2017, in Sinh Long Commune (<named-content xmlns:xlink="http://www.w3.org/1999/xlink" content-type="dwc:verbatimCoordinates" xlink:type="simple"><named-content content-type="geo-json" specific-use="{&#34;type&#34;:&#34;Point&#34;,&#34;coordinates&#34;:[105.335317,22.571467]}" id="NCID0EWQBK" xlink:type="simple">22°34.288'N, 105°20.119'E</named-content></named-content>, at an elevation of 801 m a.s.l.), Na Hang District, Tuyen Quang Province; • <abbrev xmlns:xlink="http://www.w3.org/1999/xlink" content-type="institution" xlink:title="Institute of Ecology and Biological Resources" id="ABBRID0E2QBK" xlink:type="simple">IEBR</abbrev> A.5025, adult female, collected by C. T. Pham, C. V. Hoang, and T. Q. Phan, on 27 October 2018, in Cham Chu Nature Reserve (<named-content xmlns:xlink="http://www.w3.org/1999/xlink" content-type="dwc:verbatimCoordinates" xlink:type="simple"><named-content content-type="geo-json" specific-use="{&#34;type&#34;:&#34;Point&#34;,&#34;coordinates&#34;:[105.073717,22.208233]}" id="NCID0EDRBK" xlink:type="simple">22°12.494'N, 105°04.423'E</named-content></named-content>; at an elevation of 981 m a.s.l.), Ham Yen District, Tuyen Quang Province; • <abbrev xmlns:xlink="http://www.w3.org/1999/xlink" content-type="institution" xlink:title="Institute of Ecology and Biological Resources" id="ABBRID0EIRBK" xlink:type="simple">IEBR</abbrev> A.5157, adult male and <abbrev xmlns:xlink="http://www.w3.org/1999/xlink" content-type="institution" xlink:title="Institute of Ecology and Biological Resources" id="ABBRID0ENRBK" xlink:type="simple">IEBR</abbrev> A.5158, adult female, collected by C. T. Pham, on 12 October 2022, in Hoang Lien National Park (<named-content xmlns:xlink="http://www.w3.org/1999/xlink" content-type="dwc:verbatimCoordinates" xlink:type="simple"><named-content content-type="geo-json" specific-use="{&#34;type&#34;:&#34;Point&#34;,&#34;coordinates&#34;:[104.069900,22.159283]}" id="NCID0EVRBK" xlink:type="simple">22°09.557'N, 104°04.194'E</named-content></named-content>; at an elevation 2,078 m a.s.l.), Sa Pa District, Lao Cai Province, Vietnam.</p><fig id="F4" position="float" orientation="portrait"><object-id xmlns:xlink="http://www.w3.org/1999/xlink" content-type="doi" xlink:type="simple">10.3897/zookeys.1240.147337.figure4</object-id><object-id xmlns:xlink="http://www.w3.org/1999/xlink" content-type="arpha" xlink:type="simple">790788EC-9EE7-5AD1-B1F4-7F8553A840B4</object-id><label>Figure 4.</label><caption><p><italic><tp:taxon-name><tp:taxon-name-part taxon-name-part-type="genus" reg="Quasipaa">Quasipaa</tp:taxon-name-part><tp:taxon-name-part taxon-name-part-type="species" reg="verrucospinosa">verrucospinosa</tp:taxon-name-part></tp:taxon-name></italic> in life <bold>A</bold> male (<abbrev xmlns:xlink="http://www.w3.org/1999/xlink" content-type="institution" xlink:title="Institute of Ecology and Biological Resources" id="ABBRID0EPSBK" xlink:type="simple">IEBR</abbrev> A.5153) <bold>B</bold> female (<abbrev xmlns:xlink="http://www.w3.org/1999/xlink" content-type="institution" xlink:title="Institute of Ecology and Biological Resources" id="ABBRID0EWSBK" xlink:type="simple">IEBR</abbrev> A.5156).</p></caption><graphic xmlns:xlink="http://www.w3.org/1999/xlink" xlink:href="zookeys-1240-139_article-147337__-g004.jpg" position="float" orientation="portrait" xlink:type="simple" id="oo_1345836.jpg"><uri content-type="original_file" xlink:type="simple">https://binary.pensoft.net/fig/1345836</uri></graphic></fig></tp:treatment-sec><tp:treatment-sec sec-type="Revised diagnosis" id="SECID0EATBK"><title>Revised diagnosis.</title><p>(1) A large frog (<abbrev xmlns:xlink="http://www.w3.org/1999/xlink" xlink:title="snout-vent length" id="ABBRID0EGTBK" xlink:type="simple">SVL</abbrev> up to 106 mm in males and 95 mm in females); (2) head broader than long (<abbrev xmlns:xlink="http://www.w3.org/1999/xlink" xlink:title="head length (a parallel line with the vertebral column from posterior margin of mandible to tip of snout)" id="ABBRID0EKTBK" xlink:type="simple">HL</abbrev>/<abbrev xmlns:xlink="http://www.w3.org/1999/xlink" xlink:title="maximum head width (at rictus)" id="ABBRID0EOTBK" xlink:type="simple">HW</abbrev> 0.88 in males, 0.89 in females); (3) vomerine teeth present; (4) external vocal sacs absent; (5) tympanum visible, round; (6) dorsum with thick ridges and small round tubercles; (7) flanks covered by oval and round tubercles; (8) supratympanic fold present; (9) dorsolateral fold absent; (10) males with dense spines on chest, 2/3 anterior part of belly and fingers I, II, III (sometimes present on fingers I and II only); (11) male without spines on finger IV and ventral surface of forelimbs; (12) finger I with nuptial pad in males; (13) yellowish cream eggs with melanic poles in females; (14) toes fully webbed to distal end of terminal phalanx; and (15) in life, dorsum yellowish grey or pale brownish grey, chest and belly pale yellowish white, iris pale copper.</p><fig id="F5" position="float" orientation="portrait"><object-id xmlns:xlink="http://www.w3.org/1999/xlink" content-type="doi" xlink:type="simple">10.3897/zookeys.1240.147337.figure5</object-id><object-id xmlns:xlink="http://www.w3.org/1999/xlink" content-type="arpha" xlink:type="simple">328223E3-10F6-5C9F-BFBE-DC59828F1874</object-id><label>Figure 5.</label><caption><p><italic><tp:taxon-name><tp:taxon-name-part taxon-name-part-type="genus" reg="Quasipaa">Quasipaa</tp:taxon-name-part><tp:taxon-name-part taxon-name-part-type="species" reg="verrucospinosa">verrucospinosa</tp:taxon-name-part></tp:taxon-name></italic> (<abbrev xmlns:xlink="http://www.w3.org/1999/xlink" content-type="institution" xlink:title="Institute of Ecology and Biological Resources" id="ABBRID0EFUBK" xlink:type="simple">IEBR</abbrev> A.5156, female and <abbrev xmlns:xlink="http://www.w3.org/1999/xlink" content-type="institution" xlink:title="Institute of Ecology and Biological Resources" id="ABBRID0EKUBK" xlink:type="simple">IEBR</abbrev> A.5153, male) in preservative <bold>A</bold> dorsolateral view <bold>B</bold> ventral view. Scale bars: 10 mm</p></caption><graphic xmlns:xlink="http://www.w3.org/1999/xlink" xlink:href="zookeys-1240-139_article-147337__-g005.jpg" position="float" orientation="portrait" xlink:type="simple" id="oo_1345837.jpg"><uri content-type="original_file" xlink:type="simple">https://binary.pensoft.net/fig/1345837</uri></graphic></fig></tp:treatment-sec><tp:treatment-sec sec-type="description" id="SECID0EYUBK"><title>Description.</title><p>A large frog (<abbrev xmlns:xlink="http://www.w3.org/1999/xlink" xlink:title="snout-vent length" id="ABBRID0E5UBK" xlink:type="simple">SVL</abbrev> up to 106 mm in males and 95 mm in females); habitus robust with enlarged head (<abbrev xmlns:xlink="http://www.w3.org/1999/xlink" xlink:title="head length (a parallel line with the vertebral column from posterior margin of mandible to tip of snout)" id="ABBRID0ECVBK" xlink:type="simple">HL</abbrev>/<abbrev xmlns:xlink="http://www.w3.org/1999/xlink" xlink:title="snout-vent length" id="ABBRID0EGVBK" xlink:type="simple">SVL</abbrev> 0.38 ± 0.01, <abbrev xmlns:xlink="http://www.w3.org/1999/xlink" xlink:title="maximum head width (at rictus)" id="ABBRID0EKVBK" xlink:type="simple">HW</abbrev>/<abbrev xmlns:xlink="http://www.w3.org/1999/xlink" xlink:title="snout-vent length" id="ABBRID0EOVBK" xlink:type="simple">SVL</abbrev> 0.43 ± 0.01, in males and <abbrev xmlns:xlink="http://www.w3.org/1999/xlink" xlink:title="head length (a parallel line with the vertebral column from posterior margin of mandible to tip of snout)" id="ABBRID0ESVBK" xlink:type="simple">HL</abbrev>/<abbrev xmlns:xlink="http://www.w3.org/1999/xlink" xlink:title="snout-vent length" id="ABBRID0EWVBK" xlink:type="simple">SVL</abbrev> 0.38 ± 0.01, <abbrev xmlns:xlink="http://www.w3.org/1999/xlink" xlink:title="maximum head width (at rictus)" id="ABBRID0E1VBK" xlink:type="simple">HW</abbrev>/<abbrev xmlns:xlink="http://www.w3.org/1999/xlink" xlink:title="snout-vent length" id="ABBRID0E5VBK" xlink:type="simple">SVL</abbrev> 0.43 ± 0.01, in females); head broader than long (<abbrev xmlns:xlink="http://www.w3.org/1999/xlink" xlink:title="head length (a parallel line with the vertebral column from posterior margin of mandible to tip of snout)" id="ABBRID0ECWBK" xlink:type="simple">HL</abbrev> 38.0 ± 2.8 mm, <abbrev xmlns:xlink="http://www.w3.org/1999/xlink" xlink:title="maximum head width (at rictus)" id="ABBRID0EGWBK" xlink:type="simple">HW</abbrev> 42.9 ± 3.0 mm, in males and <abbrev xmlns:xlink="http://www.w3.org/1999/xlink" xlink:title="head length (a parallel line with the vertebral column from posterior margin of mandible to tip of snout)" id="ABBRID0EKWBK" xlink:type="simple">HL</abbrev> 32.8 ± 2.0 mm, <abbrev xmlns:xlink="http://www.w3.org/1999/xlink" xlink:title="maximum head width (at rictus)" id="ABBRID0EOWBK" xlink:type="simple">HW</abbrev> 37.0 ± 2.2 mm, in females); snout round anteriorly in dorsal view, projecting beyond lower jaw; nostril lateral, closer to eye than to the tip of snout; canthus rostralis indistinct; loreal region oblique and slightly concave; rostral length greater than eye diameter; internarial distance wider than interorbital distance and upper eyelid width; tympanum slightly visible (<abbrev xmlns:xlink="http://www.w3.org/1999/xlink" xlink:title="tympanum diameter" id="ABBRID0ESWBK" xlink:type="simple">TD</abbrev> 5.4 ± 0.5 mm, in males and 5.0 ± 0.5 mm, in females) smaller than the distance from tympanum to eye (<abbrev xmlns:xlink="http://www.w3.org/1999/xlink" xlink:title="distance from anterior margin of tympanum to posterior corner of orbit" id="ABBRID0EWWBK" xlink:type="simple">TYE</abbrev> 6.3 ± 0.6 mm, in males and 5.6 ± 0.7 mm, in females), ~ 50% eye diameter; vomerine teeth in two oblique ridges; tongue cordiform, notched posteriorly; external vocal sac absent.</p><fig id="F6" position="float" orientation="portrait"><object-id xmlns:xlink="http://www.w3.org/1999/xlink" content-type="doi" xlink:type="simple">10.3897/zookeys.1240.147337.figure6</object-id><object-id xmlns:xlink="http://www.w3.org/1999/xlink" content-type="arpha" xlink:type="simple">3D08E704-6368-5428-A6E4-08CF19481255</object-id><label>Figure 6.</label><caption><p><italic><tp:taxon-name><tp:taxon-name-part taxon-name-part-type="genus" reg="Quasipaa">Quasipaa</tp:taxon-name-part><tp:taxon-name-part taxon-name-part-type="species" reg="verrucospinosa">verrucospinosa</tp:taxon-name-part></tp:taxon-name></italic><bold>A</bold> upper left hand of male (<abbrev xmlns:xlink="http://www.w3.org/1999/xlink" content-type="institution" xlink:title="Institute of Ecology and Biological Resources" id="ABBRID0EPXBK" xlink:type="simple">IEBR</abbrev> A.5153) <bold>B</bold> lower right foot of male (<abbrev xmlns:xlink="http://www.w3.org/1999/xlink" content-type="institution" xlink:title="Institute of Ecology and Biological Resources" id="ABBRID0EWXBK" xlink:type="simple">IEBR</abbrev> A.5153) <bold>C</bold> iris of male (<abbrev xmlns:xlink="http://www.w3.org/1999/xlink" content-type="institution" xlink:title="Institute of Ecology and Biological Resources" id="ABBRID0E4XBK" xlink:type="simple">IEBR</abbrev> A.5153) <bold>D</bold> eggs of female (<abbrev xmlns:xlink="http://www.w3.org/1999/xlink" content-type="institution" xlink:title="Institute of Ecology and Biological Resources" id="ABBRID0EEYBK" xlink:type="simple">IEBR</abbrev> A.5156). Scale bar: 10 mm</p></caption><graphic xmlns:xlink="http://www.w3.org/1999/xlink" xlink:href="zookeys-1240-139_article-147337__-g006.jpg" position="float" orientation="portrait" xlink:type="simple" id="oo_1345838.jpg"><uri content-type="original_file" xlink:type="simple">https://binary.pensoft.net/fig/1345838</uri></graphic></fig><p><bold><italic>Forelimbs</italic></bold>: arms short; upper arm length (<abbrev xmlns:xlink="http://www.w3.org/1999/xlink" xlink:title="upper arm length (from axilla to elbow)" id="ABBRID0EVYBK" xlink:type="simple">UAL</abbrev> 20.1 ± 2.8 mm, in males and <abbrev xmlns:xlink="http://www.w3.org/1999/xlink" xlink:title="upper arm length (from axilla to elbow)" id="ABBRID0EZYBK" xlink:type="simple">UAL</abbrev> 15.5 ± 1.4 mm, in females), forearm length (<abbrev xmlns:xlink="http://www.w3.org/1999/xlink" xlink:title="fore arm length (from elbow to tip of third finger)" id="ABBRID0E4YBK" xlink:type="simple">FAL</abbrev> 48.5 ± 3.5 mm, in males and <abbrev xmlns:xlink="http://www.w3.org/1999/xlink" xlink:title="fore arm length (from elbow to tip of third finger)" id="ABBRID0EBZBK" xlink:type="simple">FAL</abbrev> 38.4 ± 2.6 mm, in females); relative finger lengths: II&lt;I&lt;IV&lt;III; fingers free of webbing; sides of fingers I, II, and III with narrow dermal ridge; tips of fingers swollen, not expanded; subarticular tubercles prominent, round, formula 1, 1, 2, 2; inner metatarsal tubercle round; outer metatarsal tubercle elongate; finger I with nuptial pad in males.</p><p><bold><italic>Hindlimbs</italic></bold>: tibia length longer than thigh length (<abbrev xmlns:xlink="http://www.w3.org/1999/xlink" xlink:title="femur length (from vent to knee)" id="ABBRID0EMZBK" xlink:type="simple">FeL</abbrev> 52.0 ± 3.1 mm, <abbrev xmlns:xlink="http://www.w3.org/1999/xlink" xlink:title="tibia length (from knee to tarsus)" id="ABBRID0EQZBK" xlink:type="simple">TbL</abbrev> 53.1 ± 3.0 mm, in males and <abbrev xmlns:xlink="http://www.w3.org/1999/xlink" xlink:title="femur length (from vent to knee)" id="ABBRID0EUZBK" xlink:type="simple">FeL</abbrev> 44.8 ± 3.3 mm, <abbrev xmlns:xlink="http://www.w3.org/1999/xlink" xlink:title="tibia length (from knee to tarsus)" id="ABBRID0EYZBK" xlink:type="simple">TbL</abbrev> 45.7 ± 3.1 mm, in females), ~ 3× longer than wide (<abbrev xmlns:xlink="http://www.w3.org/1999/xlink" xlink:title="maximum tibia width" id="ABBRID0E3ZBK" xlink:type="simple">TbW</abbrev> 18.9 ± 1.8 mm, in males and <abbrev xmlns:xlink="http://www.w3.org/1999/xlink" xlink:title="maximum tibia width" id="ABBRID0EA1BK" xlink:type="simple">TbW</abbrev> 15.0 ± 1.7 mm, in females); tips of toes swollen, round; relative length of toes: I&lt;II&lt;V&lt;III&lt;IV; toes fully webbed to distal end of terminal phalanx; dermal ridge present on outer sides of toes I and V; subarticular tubercles prominent, oval, formula 1, 1, 2, 3, 2; inner metatarsal tubercle elongate; outer metatarsal tubercle absent; tibio-tarsal articulation reaching to nostril.</p><p><bold><italic>Skin texture in life</italic></bold>: dorsal surface of head with oval and round tubercles, dorsum with thick ridges intermixed with small round tubercles; flanks covered by oval and round tubercles; supratympanic fold distinct, extending from eye to angle of jaw; dorsolateral fold absent; dorsal surface of forelimb and hindlimb with small tubercles; belly and ventral surface of thigh smooth.</p><p><bold><italic>Nuptial spines</italic></bold>: body of males with spines; dense spines on lower flanks, chest, 2/3 anterior part of belly and fingers I, II, III; spines present on dorsum, upper flanks, upper lip, dorsal surface of fore- and hindlimbs, lower lip, and throat small and scattered; spines absent on finger IV and ventral surface of forelimbs.</p><p><bold><italic>Coloration in life</italic></bold>: iris pale copper; dorsum and upper part of flanks yellowish grey or pale brownish grey; lower part of flanks whitish yellow with white tubercles and black spines on top; dorsal surface of limbs yellowish with brown crossbars; ventral surface of limbs yellowish white; throat white with brown markings; chest and belly pale yellowish white; toe webbing pale brown.</p></tp:treatment-sec><tp:treatment-sec sec-type="Sexual dimorphism" id="SECID0EZ1BK"><title>Sexual dimorphism.</title><p>Measurements and morphological characters of the <italic><tp:taxon-name><tp:taxon-name-part taxon-name-part-type="genus" reg="Quasipaa">Quasipaa</tp:taxon-name-part><tp:taxon-name-part taxon-name-part-type="species" reg="verrucospinosa">verrucospinosa</tp:taxon-name-part></tp:taxon-name></italic> are provided in Table <xref ref-type="table" rid="T5">5</xref>. males are slightly larger than females (<abbrev xmlns:xlink="http://www.w3.org/1999/xlink" xlink:title="snout-vent length" id="ABBRID0EO2BK" xlink:type="simple">SVL</abbrev> 100.7 ± 6.6 mm, <italic>n</italic> = 7 males vs 86.8 ± 7.4 mm, <italic>n</italic> = 7 females). The male specimens have a nuptial pad on finger I and dense spines on lower part of flanks, chest, 2/3 anterior part of belly, and fingers I, II, III. The females contained yellowish cream eggs with melanic poles.</p><table-wrap id="T5" position="float" orientation="portrait"><label>Table 5.</label><caption><p>Measurements (in mm) and proportions of <italic><tp:taxon-name><tp:taxon-name-part taxon-name-part-type="genus" reg="Quasipaa">Quasipaa</tp:taxon-name-part><tp:taxon-name-part taxon-name-part-type="species" reg="verrucospinosa">verrucospinosa</tp:taxon-name-part></tp:taxon-name></italic> (M = Male, F = Female, <abbrev xmlns:xlink="http://www.w3.org/1999/xlink" xlink:title="standard deviation" id="ABBRID0EK3BK" xlink:type="simple">SD</abbrev> = standard deviation; for other abbreviations see Material and methods).</p></caption><table id="TID0EODCK" rules="all"><tbody><tr><th rowspan="1" colspan="1"/><th rowspan="1" colspan="4">
                        <italic>
                          <tp:taxon-name><tp:taxon-name-part taxon-name-part-type="genus" reg="Quasipaa">Quasipaa</tp:taxon-name-part><tp:taxon-name-part taxon-name-part-type="species" reg="verrucospinosa">verrucospinosa</tp:taxon-name-part></tp:taxon-name>
                        </italic>
                      </th><th rowspan="1" colspan="4">
                        <italic>
                          <tp:taxon-name><tp:taxon-name-part taxon-name-part-type="genus" reg="Quasipaa">Quasipaa</tp:taxon-name-part><tp:taxon-name-part taxon-name-part-type="species" reg="delacouri">delacouri</tp:taxon-name-part></tp:taxon-name>
                        </italic>
                      </th></tr><tr><th rowspan="1" colspan="1">Voucher</th><th rowspan="1" colspan="1">Min–Max (<italic>n</italic> = 7)</th><th rowspan="1" colspan="1">Mean ± <abbrev xmlns:xlink="http://www.w3.org/1999/xlink" xlink:title="standard deviation" id="ABBRID0EC5BK" xlink:type="simple">SD</abbrev> (<italic>n</italic> = 7)</th><th rowspan="1" colspan="1">Min–Max (<italic>n</italic> = 7)</th><th rowspan="1" colspan="1">Mean ± <abbrev xmlns:xlink="http://www.w3.org/1999/xlink" xlink:title="standard deviation" id="ABBRID0ES5BK" xlink:type="simple">SD</abbrev> (<italic>n</italic> = 7)</th><th rowspan="1" colspan="1">Min–Max (<italic>n</italic> = 3)</th><th rowspan="1" colspan="1">Mean ± <abbrev xmlns:xlink="http://www.w3.org/1999/xlink" xlink:title="standard deviation" id="ABBRID0EC6BK" xlink:type="simple">SD</abbrev> (<italic>n</italic> = 3)</th><th rowspan="1" colspan="1">Min–Max (<italic>n</italic> = 3)</th><th rowspan="1" colspan="1">Mean ± <abbrev xmlns:xlink="http://www.w3.org/1999/xlink" xlink:title="standard deviation" id="ABBRID0ES6BK" xlink:type="simple">SD</abbrev> (<italic>n</italic> = 3)</th></tr><tr><td rowspan="1" colspan="1">Sex</td><td rowspan="1" colspan="1">M</td><td rowspan="1" colspan="1">M</td><td rowspan="1" colspan="1">F</td><td rowspan="1" colspan="1">F</td><td rowspan="1" colspan="1">M</td><td rowspan="1" colspan="1">M</td><td rowspan="1" colspan="1">F</td><td rowspan="1" colspan="1">F</td></tr><tr><td rowspan="1" colspan="1">
                        <abbrev xmlns:xlink="http://www.w3.org/1999/xlink" xlink:title="snout-vent length" id="ABBRID0EZACK" xlink:type="simple">SVL</abbrev>
                      </td><td rowspan="1" colspan="1">84.5–105.5</td><td rowspan="1" colspan="1">100.7 ± 6.6</td><td rowspan="1" colspan="1">75.2–94.7</td><td rowspan="1" colspan="1">86.8 ± 7.4</td><td rowspan="1" colspan="1">95.9–104.9</td><td rowspan="1" colspan="1">99.8 ± 4.6</td><td rowspan="1" colspan="1">90.5–98.4</td><td rowspan="1" colspan="1">94.1 ± 4.0</td></tr><tr><td rowspan="1" colspan="1">
                        <abbrev xmlns:xlink="http://www.w3.org/1999/xlink" xlink:title="head length (a parallel line with the vertebral column from posterior margin of mandible to tip of snout)" id="ABBRID0E1BCK" xlink:type="simple">HL</abbrev>
                      </td><td rowspan="1" colspan="1">31.1–39.9</td><td rowspan="1" colspan="1">38 ± 2.8</td><td rowspan="1" colspan="1">29.6–34.9</td><td rowspan="1" colspan="1">32.8 ± 20</td><td rowspan="1" colspan="1">33.5–35.6</td><td rowspan="1" colspan="1">34.3 ± 1.1</td><td rowspan="1" colspan="1">33.4–36.5</td><td rowspan="1" colspan="1">35.17 ± 1.6</td></tr><tr><td rowspan="1" colspan="1">
                        <abbrev xmlns:xlink="http://www.w3.org/1999/xlink" xlink:title="maximum head width (at rictus)" id="ABBRID0E2CCK" xlink:type="simple">HW</abbrev>
                      </td><td rowspan="1" colspan="1">35.7–44.7</td><td rowspan="1" colspan="1">42.9 ± 3</td><td rowspan="1" colspan="1">33.3–39.6</td><td rowspan="1" colspan="1">37 ± 2.2</td><td rowspan="1" colspan="1">33.5–37.6</td><td rowspan="1" colspan="1">36.7 ± 1.0</td><td rowspan="1" colspan="1">34.6–40.0</td><td rowspan="1" colspan="1">37,1 ± 2.7</td></tr><tr><td rowspan="1" colspan="1">
                        <abbrev xmlns:xlink="http://www.w3.org/1999/xlink" xlink:title="distance from posterior margin of mandible to nostril" id="ABBRID0E3DCK" xlink:type="simple">MN</abbrev>
                      </td><td rowspan="1" colspan="1">21.9–27.3</td><td rowspan="1" colspan="1">26 ± 2</td><td rowspan="1" colspan="1">21.6–25.4</td><td rowspan="1" colspan="1">23.7 ± 1.3</td><td rowspan="1" colspan="1">27.8–28.9</td><td rowspan="1" colspan="1">28.4 ± 0.6</td><td rowspan="1" colspan="1">23.9–29.5</td><td rowspan="1" colspan="1">27.2 ± 2.9</td></tr><tr><td rowspan="1" colspan="1">
                        <abbrev xmlns:xlink="http://www.w3.org/1999/xlink" xlink:title="distance from posterior margin of mandible to anterior margin of orbit" id="ABBRID0E4ECK" xlink:type="simple">MFE</abbrev>
                      </td><td rowspan="1" colspan="1">17.7–21.1</td><td rowspan="1" colspan="1">20.3 ± 1.1</td><td rowspan="1" colspan="1">16.6–20.1</td><td rowspan="1" colspan="1">18.6 ± 1.1</td><td rowspan="1" colspan="1">22.7–24.7</td><td rowspan="1" colspan="1">23.6 ± 1.0</td><td rowspan="1" colspan="1">17.8–25.7</td><td rowspan="1" colspan="1">22.4 ± 4.1</td></tr><tr><td rowspan="1" colspan="1">
                        <abbrev xmlns:xlink="http://www.w3.org/1999/xlink" xlink:title="distance from posterior margin of mandible to posterior margin of eye" id="ABBRID0E5FCK" xlink:type="simple">MBE</abbrev>
                      </td><td rowspan="1" colspan="1">10.2–13.4</td><td rowspan="1" colspan="1">11.7 ± 1.1</td><td rowspan="1" colspan="1">8.6–11.8</td><td rowspan="1" colspan="1">10.5 ± 1</td><td rowspan="1" colspan="1">15.6–16.8</td><td rowspan="1" colspan="1">16.0 ± 0.7</td><td rowspan="1" colspan="1">14.5–17.4</td><td rowspan="1" colspan="1">15.7 ± 1.5</td></tr><tr><td rowspan="1" colspan="1">
                        <abbrev xmlns:xlink="http://www.w3.org/1999/xlink" xlink:title="rostral length (from anterior corner of orbit to tip of snout)" id="ABBRID0E6GCK" xlink:type="simple">RL</abbrev>
                      </td><td rowspan="1" colspan="1">13.2–15.4</td><td rowspan="1" colspan="1">15.1 ± 0.7</td><td rowspan="1" colspan="1">11.9–14.2</td><td rowspan="1" colspan="1">13.1 ± 1</td><td rowspan="1" colspan="1">13.2–14.7</td><td rowspan="1" colspan="1">14.1 ± 0.8</td><td rowspan="1" colspan="1">11.5–15.2</td><td rowspan="1" colspan="1">13.7 ± 1.9</td></tr><tr><td rowspan="1" colspan="1">
                        <abbrev xmlns:xlink="http://www.w3.org/1999/xlink" xlink:title="eye diameter" id="ABBRID0EAICK" xlink:type="simple">ED</abbrev>
                      </td><td rowspan="1" colspan="1">8.6–10.8</td><td rowspan="1" colspan="1">10.3 ± 0.7</td><td rowspan="1" colspan="1">9–11.5</td><td rowspan="1" colspan="1">10 ± 1</td><td rowspan="1" colspan="1">11.3–12.9</td><td rowspan="1" colspan="1">11.9 ± 0.8</td><td rowspan="1" colspan="1">11.1–12.9</td><td rowspan="1" colspan="1">12.3 ± 1.0</td></tr><tr><td rowspan="1" colspan="1">
                        <abbrev xmlns:xlink="http://www.w3.org/1999/xlink" xlink:title="maximum width of upper eyelid" id="ABBRID0EBJCK" xlink:type="simple">UEW</abbrev>
                      </td><td rowspan="1" colspan="1">6.5–8.4</td><td rowspan="1" colspan="1">7.7 ± 0.6</td><td rowspan="1" colspan="1">6.0–7.5</td><td rowspan="1" colspan="1">7.0 ± 0.6</td><td rowspan="1" colspan="1">7.9–9.6</td><td rowspan="1" colspan="1">8.8 ± 0.9</td><td rowspan="1" colspan="1">7.1–8.8</td><td rowspan="1" colspan="1">7.8 ± 0.9</td></tr><tr><td rowspan="1" colspan="1">
                        <abbrev xmlns:xlink="http://www.w3.org/1999/xlink" xlink:title="internarial distance (distance between nostrils)" id="ABBRID0ECKCK" xlink:type="simple">IND</abbrev>
                      </td><td rowspan="1" colspan="1">7.3–9.7</td><td rowspan="1" colspan="1">8.7 ± 0.8</td><td rowspan="1" colspan="1">6.0–8.4</td><td rowspan="1" colspan="1">7.4 ± 0.9</td><td rowspan="1" colspan="1">10.2–11.2</td><td rowspan="1" colspan="1">10.6 ± 0.5</td><td rowspan="1" colspan="1">8.9–10.9</td><td rowspan="1" colspan="1">10.0 ± 1.0</td></tr><tr><td rowspan="1" colspan="1">
                        <abbrev xmlns:xlink="http://www.w3.org/1999/xlink" xlink:title="interorbital distance" id="ABBRID0EDLCK" xlink:type="simple">IOD</abbrev>
                      </td><td rowspan="1" colspan="1">6.9–8.9</td><td rowspan="1" colspan="1">8.2 ± 0.6</td><td rowspan="1" colspan="1">6.2–7.9</td><td rowspan="1" colspan="1">7.3 ± 0.6</td><td rowspan="1" colspan="1">6.2–7.3</td><td rowspan="1" colspan="1">6.8 ± 0.6</td><td rowspan="1" colspan="1">6.3–7.7</td><td rowspan="1" colspan="1">7.1 ± 0.7</td></tr><tr><td rowspan="1" colspan="1">
                        <abbrev xmlns:xlink="http://www.w3.org/1999/xlink" xlink:title="distance between anterior margins of orbits" id="ABBRID0EEMCK" xlink:type="simple">DAE</abbrev>
                      </td><td rowspan="1" colspan="1">12.1–14.6</td><td rowspan="1" colspan="1">13.5 ± 1</td><td rowspan="1" colspan="1">11.3–13.8</td><td rowspan="1" colspan="1">12.4 ± 0.9</td><td rowspan="1" colspan="1">15.5–6.3</td><td rowspan="1" colspan="1">15.9 ± 0.4</td><td rowspan="1" colspan="1">13.9–16.8</td><td rowspan="1" colspan="1">15.5 ± 1.5</td></tr><tr><td rowspan="1" colspan="1">
                        <abbrev xmlns:xlink="http://www.w3.org/1999/xlink" xlink:title="distance between posterior margins of orbits" id="ABBRID0EFNCK" xlink:type="simple">DPE</abbrev>
                      </td><td rowspan="1" colspan="1">22.8–28.2</td><td rowspan="1" colspan="1">26.3 ± 1.6</td><td rowspan="1" colspan="1">21.3–25.9</td><td rowspan="1" colspan="1">23.9 ± 1.6</td><td rowspan="1" colspan="1">24.5–24.9</td><td rowspan="1" colspan="1">24.7 ± 0.8</td><td rowspan="1" colspan="1">23.2–25.6</td><td rowspan="1" colspan="1">24.4 ± 1.2</td></tr><tr><td rowspan="1" colspan="1">
                        <abbrev xmlns:xlink="http://www.w3.org/1999/xlink" xlink:title="distance from nostril to tip of snout" id="ABBRID0EGOCK" xlink:type="simple">NS</abbrev>
                      </td><td rowspan="1" colspan="1">6.0–9.0</td><td rowspan="1" colspan="1">7.5 ± 0.9</td><td rowspan="1" colspan="1">6.1–8.1</td><td rowspan="1" colspan="1">7.0 ± 0.8</td><td rowspan="1" colspan="1">7.7–8.1</td><td rowspan="1" colspan="1">7.9 ± 0.2</td><td rowspan="1" colspan="1">6.5–8.8</td><td rowspan="1" colspan="1">7.7 ± 1.2</td></tr><tr><td rowspan="1" colspan="1">
                        <abbrev xmlns:xlink="http://www.w3.org/1999/xlink" xlink:title="distance from anterior corner of orbit to nostril" id="ABBRID0EHPCK" xlink:type="simple">EN</abbrev>
                      </td><td rowspan="1" colspan="1">5.7–7.4</td><td rowspan="1" colspan="1">6.8 ± 0.6</td><td rowspan="1" colspan="1">5.5–6.4</td><td rowspan="1" colspan="1">6.0 ± 0.3</td><td rowspan="1" colspan="1">5.8–6.6</td><td rowspan="1" colspan="1">6.3 ± 0.4</td><td rowspan="1" colspan="1">5.8–7.2</td><td rowspan="1" colspan="1">6.4 ± 0.7</td></tr><tr><td rowspan="1" colspan="1">
                        <abbrev xmlns:xlink="http://www.w3.org/1999/xlink" xlink:title="tympanum diameter" id="ABBRID0EIQCK" xlink:type="simple">TD</abbrev>
                      </td><td rowspan="1" colspan="1">4.8–6.3</td><td rowspan="1" colspan="1">5.4 ± 0.5</td><td rowspan="1" colspan="1">4.6–5.9</td><td rowspan="1" colspan="1">5.0 ± 0.5</td><td rowspan="1" colspan="1">3.0–3.2</td><td rowspan="1" colspan="1">3.1 ± 0.1</td><td rowspan="1" colspan="1">2.8–3.1</td><td rowspan="1" colspan="1">2.9 ± 0.2</td></tr><tr><td rowspan="1" colspan="1">
                        <abbrev xmlns:xlink="http://www.w3.org/1999/xlink" xlink:title="distance from anterior margin of tympanum to posterior corner of orbit" id="ABBRID0EJRCK" xlink:type="simple">TYE</abbrev>
                      </td><td rowspan="1" colspan="1">5.1–6.8</td><td rowspan="1" colspan="1">6.3 ± 0.6</td><td rowspan="1" colspan="1">4.6–6.6</td><td rowspan="1" colspan="1">5.6 ± 0.7</td><td rowspan="1" colspan="1">6.4–6.9</td><td rowspan="1" colspan="1">6.7 ± 0.3</td><td rowspan="1" colspan="1">5.5–5.8</td><td rowspan="1" colspan="1">5.6 ± 0.2</td></tr><tr><td rowspan="1" colspan="1">
                        <abbrev xmlns:xlink="http://www.w3.org/1999/xlink" xlink:title="upper arm length (from axilla to elbow)" id="ABBRID0EKSCK" xlink:type="simple">UAL</abbrev>
                      </td><td rowspan="1" colspan="1">13.0–21.0</td><td rowspan="1" colspan="1">20.1 ± 2.8</td><td rowspan="1" colspan="1">13.4–16.7</td><td rowspan="1" colspan="1">15.5 ± 1.4</td><td rowspan="1" colspan="1">14.3–15.4</td><td rowspan="1" colspan="1">14.8 ± 0.5</td><td rowspan="1" colspan="1">14.5–16.2</td><td rowspan="1" colspan="1">15.4 ± 0.8</td></tr><tr><td rowspan="1" colspan="1">
                        <abbrev xmlns:xlink="http://www.w3.org/1999/xlink" xlink:title="fore arm length (from elbow to tip of third finger)" id="ABBRID0ELTCK" xlink:type="simple">FAL</abbrev>
                      </td><td rowspan="1" colspan="1">40.2–50.2</td><td rowspan="1" colspan="1">48.5 ± 3.5</td><td rowspan="1" colspan="1">34.2–41.9</td><td rowspan="1" colspan="1">38.4 ± 2.6</td><td rowspan="1" colspan="1">41.1–43.3</td><td rowspan="1" colspan="1">42.4 ± 1.2</td><td rowspan="1" colspan="1">40.4–44.5</td><td rowspan="1" colspan="1">41.8 ± 2.3</td></tr><tr><td rowspan="1" colspan="1">
                        <abbrev xmlns:xlink="http://www.w3.org/1999/xlink" xlink:title="femur length (from vent to knee)" id="ABBRID0EMUCK" xlink:type="simple">FeL</abbrev>
                      </td><td rowspan="1" colspan="1">47.2–55.3</td><td rowspan="1" colspan="1">52.0 ± 3.1</td><td rowspan="1" colspan="1">38.4–49.3</td><td rowspan="1" colspan="1">44.8 ± 3.8</td><td rowspan="1" colspan="1">46.7–48.9</td><td rowspan="1" colspan="1">47.7 ± 1.1</td><td rowspan="1" colspan="1">46.9–49.8</td><td rowspan="1" colspan="1">49.1 ± 1.5</td></tr><tr><td rowspan="1" colspan="1">
                        <abbrev xmlns:xlink="http://www.w3.org/1999/xlink" xlink:title="tibia length (from knee to tarsus)" id="ABBRID0ENVCK" xlink:type="simple">TbL</abbrev>
                      </td><td rowspan="1" colspan="1">47.0–55.9</td><td rowspan="1" colspan="1">53.1 ± 3</td><td rowspan="1" colspan="1">40.4–48.9</td><td rowspan="1" colspan="1">45.7 ± 3.1</td><td rowspan="1" colspan="1">50.2–53.8</td><td rowspan="1" colspan="1">51.6 ± 1.9</td><td rowspan="1" colspan="1">50.0–54.7</td><td rowspan="1" colspan="1">51.5 ± 2.4</td></tr><tr><td rowspan="1" colspan="1">
                        <abbrev xmlns:xlink="http://www.w3.org/1999/xlink" xlink:title="maximum tibia width" id="ABBRID0EOWCK" xlink:type="simple">TbW</abbrev>
                      </td><td rowspan="1" colspan="1">16.3–21.9</td><td rowspan="1" colspan="1">18.9 ± 1.8</td><td rowspan="1" colspan="1">12.8–17.3</td><td rowspan="1" colspan="1">15.0 ± 1.7</td><td rowspan="1" colspan="1">17.3–17.7</td><td rowspan="1" colspan="1">17.5 ± 0.2</td><td rowspan="1" colspan="1">14.9–17.2</td><td rowspan="1" colspan="1">15.8 ± 1.3</td></tr><tr><td rowspan="1" colspan="1">
                        <abbrev xmlns:xlink="http://www.w3.org/1999/xlink" xlink:title="foot length (from tarsus to tip of fourth toe)" id="ABBRID0EPXCK" xlink:type="simple">FoL</abbrev>
                      </td><td rowspan="1" colspan="1">62.9–73.6</td><td rowspan="1" colspan="1">70.7 ± 3.5</td><td rowspan="1" colspan="1">54.7–65.5</td><td rowspan="1" colspan="1">60.8 ± 4.2</td><td rowspan="1" colspan="1">67.5–73.1</td><td rowspan="1" colspan="1">70.4 ± 2.8</td><td rowspan="1" colspan="1">68.5–71.3</td><td rowspan="1" colspan="1">69.7 ± 1.4</td></tr><tr><td rowspan="1" colspan="1">
                        <abbrev xmlns:xlink="http://www.w3.org/1999/xlink" xlink:title="inner metatarsal tubercle length" id="ABBRID0EQYCK" xlink:type="simple">IMT</abbrev>
                      </td><td rowspan="1" colspan="1">7.5–9.5</td><td rowspan="1" colspan="1">8.9 ± 0.7</td><td rowspan="1" colspan="1">5.4–8.1</td><td rowspan="1" colspan="1">6.9 ± 1</td><td rowspan="1" colspan="1">8.3–8.5</td><td rowspan="1" colspan="1">8.4 ± 0.1</td><td rowspan="1" colspan="1">7.8–9.0</td><td rowspan="1" colspan="1">8.5 ± 0.6</td></tr><tr><td rowspan="1" colspan="1"><abbrev xmlns:xlink="http://www.w3.org/1999/xlink" xlink:title="head length (a parallel line with the vertebral column from posterior margin of mandible to tip of snout)" id="ABBRID0ERZCK" xlink:type="simple">HL</abbrev>/<abbrev xmlns:xlink="http://www.w3.org/1999/xlink" xlink:title="snout-vent length" id="ABBRID0EVZCK" xlink:type="simple">SVL</abbrev></td><td rowspan="1" colspan="1">0.37–0.39</td><td rowspan="1" colspan="1">0.38 ± 0.01</td><td rowspan="1" colspan="1">0.36–0.39</td><td rowspan="1" colspan="1">0.38 ± 0.01</td><td rowspan="1" colspan="1">0.32–0.36</td><td rowspan="1" colspan="1">0.34 ± 0.02</td><td rowspan="1" colspan="1">0.37–0.38</td><td rowspan="1" colspan="1">0.37 ± 0.01</td></tr><tr><td rowspan="1" colspan="1"><abbrev xmlns:xlink="http://www.w3.org/1999/xlink" xlink:title="maximum head width (at rictus)" id="ABBRID0EV1CK" xlink:type="simple">HW</abbrev>/<abbrev xmlns:xlink="http://www.w3.org/1999/xlink" xlink:title="snout-vent length" id="ABBRID0EZ1CK" xlink:type="simple">SVL</abbrev></td><td rowspan="1" colspan="1">0.41–0.44</td><td rowspan="1" colspan="1">0.43 ± 0.01</td><td rowspan="1" colspan="1">0.41–0.44</td><td rowspan="1" colspan="1">0.43 ± 0.01</td><td rowspan="1" colspan="1">0.35–0.38</td><td rowspan="1" colspan="1">0.37 ± 0.02</td><td rowspan="1" colspan="1">0.38–0.41</td><td rowspan="1" colspan="1">0.39 ± 0.02</td></tr><tr><td rowspan="1" colspan="1"><abbrev xmlns:xlink="http://www.w3.org/1999/xlink" xlink:title="rostral length (from anterior corner of orbit to tip of snout)" id="ABBRID0EZ2CK" xlink:type="simple">RL</abbrev>/<abbrev xmlns:xlink="http://www.w3.org/1999/xlink" xlink:title="snout-vent length" id="ABBRID0E42CK" xlink:type="simple">SVL</abbrev></td><td rowspan="1" colspan="1">0.14–0.16</td><td rowspan="1" colspan="1">0.15 ± 0.01</td><td rowspan="1" colspan="1">0.14–0.16</td><td rowspan="1" colspan="1">0.15 ± 0.01</td><td rowspan="1" colspan="1">0.13–0.15</td><td rowspan="1" colspan="1">0.14 ± 0.01</td><td rowspan="1" colspan="1">0.13–0.15</td><td rowspan="1" colspan="1">0.14 ± 0.01</td></tr><tr><td rowspan="1" colspan="1"><abbrev xmlns:xlink="http://www.w3.org/1999/xlink" xlink:title="head length (a parallel line with the vertebral column from posterior margin of mandible to tip of snout)" id="ABBRID0E43CK" xlink:type="simple">HL</abbrev>/<abbrev xmlns:xlink="http://www.w3.org/1999/xlink" xlink:title="maximum head width (at rictus)" id="ABBRID0EB4CK" xlink:type="simple">HW</abbrev></td><td rowspan="1" colspan="1">0.85–0.91</td><td rowspan="1" colspan="1">0.88 ± 0.02</td><td rowspan="1" colspan="1">0.86–0.91</td><td rowspan="1" colspan="1">0.89 ± 0.02</td><td rowspan="1" colspan="1">0.92–0.95</td><td rowspan="1" colspan="1">0.94 ± 0,02</td><td rowspan="1" colspan="1">0.91–0.97</td><td rowspan="1" colspan="1">0.95 ± 0.03</td></tr><tr><td rowspan="1" colspan="1"><abbrev xmlns:xlink="http://www.w3.org/1999/xlink" xlink:title="eye diameter" id="ABBRID0EB5CK" xlink:type="simple">ED</abbrev>/<abbrev xmlns:xlink="http://www.w3.org/1999/xlink" xlink:title="rostral length (from anterior corner of orbit to tip of snout)" id="ABBRID0EF5CK" xlink:type="simple">RL</abbrev></td><td rowspan="1" colspan="1">0.65–0.72</td><td rowspan="1" colspan="1">0.69 ± 0.03</td><td rowspan="1" colspan="1">0.65–0.85</td><td rowspan="1" colspan="1">0.77 ± 0.08</td><td rowspan="1" colspan="1">0.80–0.89</td><td rowspan="1" colspan="1">0.85 ± 0.05</td><td rowspan="1" colspan="1">0.85–0.97</td><td rowspan="1" colspan="1">0.90 ± 0.06</td></tr><tr><td rowspan="1" colspan="1"><abbrev xmlns:xlink="http://www.w3.org/1999/xlink" xlink:title="distance from anterior margin of tympanum to posterior corner of orbit" id="ABBRID0EF6CK" xlink:type="simple">TYE</abbrev>/<abbrev xmlns:xlink="http://www.w3.org/1999/xlink" xlink:title="tympanum diameter" id="ABBRID0EJ6CK" xlink:type="simple">TD</abbrev></td><td rowspan="1" colspan="1">0.94–1.34</td><td rowspan="1" colspan="1">1.16 ± 0.14</td><td rowspan="1" colspan="1">0.95–1.37</td><td rowspan="1" colspan="1">1.14 ± 0.16</td><td rowspan="1" colspan="1">2.00–2.16</td><td rowspan="1" colspan="1">2.15 ± 0.15</td><td rowspan="1" colspan="1">1.84–2.00</td><td rowspan="1" colspan="1">1.93 ± 0.08</td></tr><tr><td rowspan="1" colspan="1"><abbrev xmlns:xlink="http://www.w3.org/1999/xlink" xlink:title="tympanum diameter" id="ABBRID0EJADK" xlink:type="simple">TD</abbrev>/<abbrev xmlns:xlink="http://www.w3.org/1999/xlink" xlink:title="eye diameter" id="ABBRID0ENADK" xlink:type="simple">ED</abbrev></td><td rowspan="1" colspan="1">0.46–0.60</td><td rowspan="1" colspan="1">0.53 ± 0.05</td><td rowspan="1" colspan="1">0.41–0.60</td><td rowspan="1" colspan="1">0.50 ± 0.06</td><td rowspan="1" colspan="1">0.23–0.27</td><td rowspan="1" colspan="1">0.26 ± 0.02</td><td rowspan="1" colspan="1">0.22–0.25</td><td rowspan="1" colspan="1">0.24 ± 0.01</td></tr><tr><td rowspan="1" colspan="1"><abbrev xmlns:xlink="http://www.w3.org/1999/xlink" xlink:title="tibia length (from knee to tarsus)" id="ABBRID0ENBDK" xlink:type="simple">TbL</abbrev>/<abbrev xmlns:xlink="http://www.w3.org/1999/xlink" xlink:title="snout-vent length" id="ABBRID0ERBDK" xlink:type="simple">SVL</abbrev></td><td rowspan="1" colspan="1">0.51–0.56</td><td rowspan="1" colspan="1">0.53 ± 0.01</td><td rowspan="1" colspan="1">0.51–0.56</td><td rowspan="1" colspan="1">0.53 ± 0.02</td><td rowspan="1" colspan="1">0.48–0.55</td><td rowspan="1" colspan="1">0.55 ± 0,04</td><td rowspan="1" colspan="1">0.55–0.57</td><td rowspan="1" colspan="1">0.56 ± 0.01</td></tr><tr><td rowspan="1" colspan="1"><abbrev xmlns:xlink="http://www.w3.org/1999/xlink" xlink:title="tibia length (from knee to tarsus)" id="ABBRID0ERCDK" xlink:type="simple">TbL</abbrev>/<abbrev xmlns:xlink="http://www.w3.org/1999/xlink" xlink:title="maximum tibia width" id="ABBRID0EVCDK" xlink:type="simple">TbW</abbrev></td><td rowspan="1" colspan="1">2.56–3.00</td><td rowspan="1" colspan="1">2.81 ± 0.15</td><td rowspan="1" colspan="1">2.78–3.34</td><td rowspan="1" colspan="1">3.06 ± 0.18</td><td rowspan="1" colspan="1">2.85–3.04</td><td rowspan="1" colspan="1">2.94 ± 0.09</td><td rowspan="1" colspan="1">3.18–3.48</td><td rowspan="1" colspan="1">3.34 ± 0.15</td></tr></tbody></table></table-wrap></tp:treatment-sec><tp:treatment-sec sec-type="distribution" id="SECID0EQDDK"><title>Distribution.</title><p>The species was recorded in Lao Cai (Hoang Lien National Park), Vinh Phuc (Tam Dao National Park), Ha Giang (Bac Me Nature Reserve), and Tuyen Quang (Na Hang Nature Reserve and Cham Chu Nature Reserve) provinces, northern Vietnam.</p></tp:treatment-sec><tp:treatment-sec sec-type="remarks" id="SECID0EVDDK"><title>Remarks.</title><p>The specimens agreed well with the descriptions of <xref ref-type="bibr" rid="B4">Bourret (1942)</xref> and <xref ref-type="bibr" rid="B21">Inger et al. (1999)</xref> in size, skin texture, and coloration; males with dense spines on 2/3 anterior part of belly. In addition, dorsum yellowish grey and belly pale yellowish white (more yellow in females); males with spines on fingers I, II, and III (some times present on fingers I and II only); yellowish cream eggs with melanic poles in females; iris pale copper.</p></tp:treatment-sec><ref-list><ref id="B4"><mixed-citation xmlns:xlink="http://www.w3.org/1999/xlink" xlink:type="simple"><person-group><name name-style="western"><surname>Bourret</surname><given-names>R</given-names></name></person-group> (<year>1942</year>) <source>Les batraciens de l’Indochine. Institut Océanographique de l’Indochine.</source><publisher-name>Gou-vernement générale de l’Indochine</publisher-name>, <publisher-loc>Hanoi</publisher-loc>, <size units="page">547 pp</size>.</mixed-citation></ref><ref id="B21"><mixed-citation xmlns:xlink="http://www.w3.org/1999/xlink" xlink:type="simple"><person-group><name name-style="western"><surname>Inger</surname><given-names>RF</given-names></name><name name-style="western"><surname>Orlov</surname><given-names>NL</given-names></name><name name-style="western"><surname>Darevsky</surname><given-names>IS</given-names></name></person-group> (<year>1999</year>) <article-title>Frogs of Vietnam: A report on new collections. Fieldiana.</article-title><source>Zoology</source><volume>92</volume>: <fpage>1</fpage>–<lpage>46</lpage>.</mixed-citation></ref><ref id="B29"><mixed-citation xmlns:xlink="http://www.w3.org/1999/xlink" xlink:type="simple"><person-group><name name-style="western"><surname>Ohler</surname><given-names>A</given-names></name><name name-style="western"><surname>Dubois</surname><given-names>A</given-names></name></person-group> (<year>2006</year>) <article-title>Phylogenetic relationships and generic taxonomy of the tribe <tp:taxon-name><tp:taxon-name-part taxon-name-part-type="tribe">Paini</tp:taxon-name-part></tp:taxon-name> (<tp:taxon-name><tp:taxon-name-part taxon-name-part-type="class">Amphibia</tp:taxon-name-part></tp:taxon-name>, <tp:taxon-name><tp:taxon-name-part taxon-name-part-type="order">Anura</tp:taxon-name-part></tp:taxon-name>, <tp:taxon-name><tp:taxon-name-part taxon-name-part-type="family">Ranidae</tp:taxon-name-part></tp:taxon-name>, <tp:taxon-name><tp:taxon-name-part taxon-name-part-type="subfamily">Dicroglossinae</tp:taxon-name-part></tp:taxon-name>), with diagnoses of two new genera.</article-title><source>Zoosystema</source><volume>28</volume>(<issue>3</issue>): <fpage>769</fpage>–<lpage>784</lpage>.</mixed-citation></ref><ref id="B33"><mixed-citation xmlns:xlink="http://www.w3.org/1999/xlink" xlink:type="simple"><person-group><name name-style="western"><surname>Suwannapoom</surname><given-names>C</given-names></name><name name-style="western"><surname>Nguyen</surname><given-names>TV</given-names></name><name name-style="western"><surname>Poyarkov</surname><given-names>NA</given-names></name><name name-style="western"><surname>Wu</surname><given-names>Y</given-names></name><name name-style="western"><surname>Pawangkhanant</surname><given-names>P</given-names></name><name name-style="western"><surname>Lorphengsy</surname><given-names>S</given-names></name><name name-style="western"><surname>Che</surname><given-names>J</given-names></name></person-group> (<year>2021</year>) First national record of <italic><tp:taxon-name><tp:taxon-name-part taxon-name-part-type="genus">Quasipaa</tp:taxon-name-part><tp:taxon-name-part taxon-name-part-type="species">verrucospinosa</tp:taxon-name-part></tp:taxon-name></italic> (Bourret, 1937) (<tp:taxon-name><tp:taxon-name-part taxon-name-part-type="class">Amphibia</tp:taxon-name-part></tp:taxon-name>: <tp:taxon-name><tp:taxon-name-part taxon-name-part-type="order">Anura</tp:taxon-name-part></tp:taxon-name>: <tp:taxon-name><tp:taxon-name-part taxon-name-part-type="family">Dicroglossidae</tp:taxon-name-part></tp:taxon-name>) from Thailand with further comment on its taxonomic status. Biodiversity Data Journal 9(e70473): 1–12. <ext-link xlink:href="10.3897/BDJ.9.e70473" ext-link-type="doi" xlink:type="simple">https://doi.org/10.3897/BDJ.9.e70473</ext-link></mixed-citation></ref></ref-list></tp:taxon-treatment>
