# Supplementary material for: ﻿Taxonomic revision of the Quasipaaverrucospinosa complex (Amphibia, Dicroglossidae) in Vietnam, with descriptions of two new species
Source: Zookeys. 2025 Jun 5;1240:139–75. doi: 10.3897/zookeys.1240.147337 (PMC12163431; doi:10.3897/zookeys.1240.147337)
Supplement: XML Treatment for Quasipaa ohlerae [file zookeys.1240.147337-treatment2.xml]

<!DOCTYPE tp:taxon-treatment
  PUBLIC "-//TaxonX//DTD Taxonomic Treatment Publishing DTD v0 20100105//EN" "tax-treatment-NSO.dtd">
<tp:taxon-treatment xmlns:tp="http://www.plazi.org/taxpub"><tp:treatment-meta><kwd-group><label>Taxon classification</label><kwd>
                  <named-content content-type="kingdom">Animalia</named-content>
                </kwd><kwd>
                  <named-content content-type="order">Anura</named-content>
                </kwd><kwd>
                  <named-content content-type="family">Dicroglossidae</named-content>
                </kwd></kwd-group><mixed-citation publication-type="journal"><person-group><name><surname>Pham</surname><given-names>Cuong The</given-names></name><name><surname>Hoang</surname><given-names>Chung Van</given-names></name><name><surname>Phan</surname><given-names>Tien Quang</given-names></name><name><surname>Pham</surname><given-names>Anh Van</given-names></name><name><surname>Ong</surname><given-names>An Vinh</given-names></name><name><surname>Nguyen</surname><given-names>Vien Hong Thi</given-names></name><name><surname>Ziegler</surname><given-names>Thomas</given-names></name><name><surname>Nguyen</surname><given-names>Truong Quang</given-names></name></person-group><article-title>﻿Taxonomic revision of the <italic><tp:taxon-name><tp:taxon-name-part taxon-name-part-type="genus" reg="Quasipaa">Quasipaa</tp:taxon-name-part><tp:taxon-name-part taxon-name-part-type="species" reg="verrucospinosa">verrucospinosa</tp:taxon-name-part></tp:taxon-name></italic> complex (<tp:taxon-name><tp:taxon-name-part taxon-name-part-type="class">Amphibia</tp:taxon-name-part></tp:taxon-name>, <tp:taxon-name><tp:taxon-name-part taxon-name-part-type="family">Dicroglossidae</tp:taxon-name-part></tp:taxon-name>) in Vietnam, with descriptions of two new species</article-title><source>Zookeys</source><day>05</day><month>06</month><year>2025</year><volume>1240</volume><fpage>139</fpage><lpage>175</lpage><pub-id pub-id-type="doi">10.3897/zookeys.1240.147337</pub-id></mixed-citation></tp:treatment-meta><tp:nomenclature><label>﻿</label><tp:taxon-name>
                <object-id xmlns:xlink="http://www.w3.org/1999/xlink" content-type="arpha" xlink:type="simple">0A83E8F4-0FF5-5FB3-A0D4-CB2DDB9125C1</object-id>
                <tp:taxon-name-part taxon-name-part-type="genus" reg="Quasipaa">Quasipaa</tp:taxon-name-part>
                <tp:taxon-name-part taxon-name-part-type="species" reg="ohlerae">ohlerae</tp:taxon-name-part>
                <object-id xmlns:xlink="http://www.w3.org/1999/xlink" content-type="zoobank" xlink:type="simple">https://zoobank.org/771C9CEA-691F-4B12-8BAC-78974B998F49</object-id>
              </tp:taxon-name><tp:taxon-status xmlns:xlink="http://www.w3.org/1999/xlink" xlink:type="simple">sp. nov.</tp:taxon-status><xref ref-type="fig" rid="F7">Figs 7</xref><xref ref-type="fig" rid="F8">, 8</xref><xref ref-type="fig" rid="F9">, 9</xref><xref ref-type="fig" rid="F10">, 10</xref><xref ref-type="fig" rid="F11">, 11</xref><xref ref-type="table" rid="T6">, Table 6</xref><tp:nomenclature-citation-list><tp:nomenclature-citation><tp:taxon-name>
                    <tp:taxon-name-part taxon-name-part-type="genus" reg="Paa">Paa</tp:taxon-name-part>
                    <tp:taxon-name-part taxon-name-part-type="species" reg="verrucospinosa">verrucospinosa</tp:taxon-name-part>
                  </tp:taxon-name><comment>: <xref ref-type="bibr" rid="B17">Hu et al. 2005</xref>: 340–341.</comment></tp:nomenclature-citation><tp:nomenclature-citation><tp:taxon-name>
                    <tp:taxon-name-part taxon-name-part-type="genus" reg="Quasipaa">Quasipaa</tp:taxon-name-part>
                    <tp:taxon-name-part taxon-name-part-type="species" reg="verrucospinosa">verrucospinosa</tp:taxon-name-part>
                  </tp:taxon-name><comment>: <xref ref-type="bibr" rid="B40">Yan et al. 2021</xref>: 1–7. <xref ref-type="bibr" rid="B33">Suwannapoom et al. 2021</xref>: 1–12, fig. 3.</comment></tp:nomenclature-citation><tp:nomenclature-citation><tp:taxon-name>
                    <tp:taxon-name-part taxon-name-part-type="genus" reg="Quasipaa">Quasipaa</tp:taxon-name-part>
                    <tp:taxon-name-part taxon-name-part-type="uncertainty-rank">cf.</tp:taxon-name-part>
                    <tp:taxon-name-part taxon-name-part-type="species" reg="verrucospinosa">verrucospinosa</tp:taxon-name-part>
                  </tp:taxon-name><comment>: <xref ref-type="bibr" rid="B8">Dau et al. 2024</xref>: 9–11, fig. 5.</comment></tp:nomenclature-citation></tp:nomenclature-citation-list></tp:nomenclature><tp:treatment-sec sec-type="type material" id="SECID0E6HDK"><title>Type material.</title><p><bold><italic>Holotype</italic>.</bold> • <abbrev xmlns:xlink="http://www.w3.org/1999/xlink" content-type="institution" xlink:title="Institute of Ecology and Biological Resources" id="ABBRID0EKIDK" xlink:type="simple">IEBR</abbrev> A.5159, adult male, collected by T. Q. Phan and H. Q. Nguyen, on 17 November 2021, in Xuan Lien Nature Reserve (<named-content xmlns:xlink="http://www.w3.org/1999/xlink" content-type="dwc:verbatimCoordinates" xlink:type="simple"><named-content content-type="geo-json" specific-use="{&#34;type&#34;:&#34;Point&#34;,&#34;coordinates&#34;:[104.984917,19.984600]}" id="NCID0ESIDK" xlink:type="simple">19°59.076'N, 104°59.095'E</named-content></named-content>, at an elevation of 806 m a.s.l.), Thuong Xuan District, Thanh Hoa Province, Vietnam. <bold><italic>Paratypes</italic>.</bold> (<italic>n</italic> = 12) • <abbrev xmlns:xlink="http://www.w3.org/1999/xlink" content-type="institution" xlink:title="Institute of Ecology and Biological Resources" id="ABBRID0E4IDK" xlink:type="simple">IEBR</abbrev> A.5160, adult female, collected by T. Q. Phan and C. V. Hoang, on 20 October 2021, in Xuan Lien Nature Reserve (<named-content xmlns:xlink="http://www.w3.org/1999/xlink" content-type="dwc:verbatimCoordinates" xlink:type="simple"><named-content content-type="geo-json" specific-use="{&#34;type&#34;:&#34;Point&#34;,&#34;coordinates&#34;:[105.209483,19.867350]}" id="NCID0EFJDK" xlink:type="simple">19°52.041'N, 105°12.569'E</named-content></named-content>, at an elevation of 297 m a.s.l.), Thuong Xuan District, Thanh Hoa Province, Vietnam; <abbrev xmlns:xlink="http://www.w3.org/1999/xlink" content-type="institution" xlink:title="Institute of Ecology and Biological Resources" id="ABBRID0EKJDK" xlink:type="simple">IEBR</abbrev> A.5161–5163, three adult males and <abbrev xmlns:xlink="http://www.w3.org/1999/xlink" content-type="institution" xlink:title="Institute of Ecology and Biological Resources" id="ABBRID0EPJDK" xlink:type="simple">IEBR</abbrev> A.5164–5166, three adult females, collected by C. T. Pham and C. V. Hoang, on 25 August 2012, in Xuan Lien Nature Reserve (<named-content xmlns:xlink="http://www.w3.org/1999/xlink" content-type="dwc:verbatimCoordinates" xlink:type="simple"><named-content content-type="geo-json" specific-use="{&#34;type&#34;:&#34;Point&#34;,&#34;coordinates&#34;:[105.202550,19.857433]}" id="NCID0EXJDK" xlink:type="simple">19°51.446'N, 105°12.153'E</named-content></named-content>, at an elevation of 423 m a.s.l.), Thuong Xuan District, Thanh Hoa Province, Vietnam; <named-content xmlns:xlink="http://www.w3.org/1999/xlink" content-type="dwc:institutional_code" xlink:title="Zoological Museum, Vietnam National University, Hanoi" xlink:href="http://grbio.org/institution/vietnam-national-university" xlink:type="simple">ZVNU</named-content> 11, adult male, collected by A. V. Pham, on 22 December 2012, in Copia Nature Reserve (<named-content xmlns:xlink="http://www.w3.org/1999/xlink" content-type="dwc:verbatimCoordinates" xlink:type="simple"><named-content content-type="geo-json" specific-use="{&#34;type&#34;:&#34;Point&#34;,&#34;coordinates&#34;:[103.580367,21.336933]}" id="NCID0EEKDK" xlink:type="simple">21°20.216'N, 103°34.822'E</named-content></named-content>, at an elevation of 950 m a.s.l.), Thuan Chau District, Son La Province, Vietnam; <named-content xmlns:xlink="http://www.w3.org/1999/xlink" content-type="dwc:institutional_code" xlink:title="Zoological Museum, Vietnam National University, Hanoi" xlink:href="http://grbio.org/institution/vietnam-national-university" xlink:type="simple">ZVNU</named-content> 12, adult male, collected by T. Q. Nguyen, A. V. Pham, and H. N. Ngo, on 17 September 2014, in Copia Nature Reserve (<named-content xmlns:xlink="http://www.w3.org/1999/xlink" content-type="dwc:verbatimCoordinates" xlink:type="simple"><named-content content-type="geo-json" specific-use="{&#34;type&#34;:&#34;Point&#34;,&#34;coordinates&#34;:[103.580367,21.336933]}" id="NCID0ERKDK" xlink:type="simple">21°20.216'N, 103°34.822'E</named-content></named-content>, at an elevation of 950 m a.s.l.), Thuan Chau District, Son La Province, Vietnam; <named-content xmlns:xlink="http://www.w3.org/1999/xlink" content-type="dwc:institutional_code" xlink:title="Zoological Museum, Vietnam National University, Hanoi" xlink:href="http://grbio.org/institution/vietnam-national-university" xlink:type="simple">ZVNU</named-content> 14, adult male and <named-content xmlns:xlink="http://www.w3.org/1999/xlink" content-type="dwc:institutional_code" xlink:title="Zoological Museum, Vietnam National University, Hanoi" xlink:href="http://grbio.org/institution/vietnam-national-university" xlink:type="simple">ZVNU</named-content> 13, adult female, collected by A. V. Pham and N. B. Sung, on 16 September 2016, in Copia Nature Reserve (<named-content xmlns:xlink="http://www.w3.org/1999/xlink" content-type="dwc:verbatimCoordinates" xlink:type="simple"><named-content content-type="geo-json" specific-use="{&#34;type&#34;:&#34;Point&#34;,&#34;coordinates&#34;:[103.580367,21.336933]}" id="NCID0EDLDK" xlink:type="simple">21°20.216'N, 103°34.822'E</named-content></named-content>, at an elevation of 950 m a.s.l.), Thuan Chau District, Son La Province, Vietnam; <abbrev xmlns:xlink="http://www.w3.org/1999/xlink" content-type="institution" xlink:title="Institute of Ecology and Biological Resources" id="ABBRID0EILDK" xlink:type="simple">IEBR</abbrev> A.5167, adult female, collected by A. V. Ong, on 26 October 2021, in Pu Hoat Nature Reserve (<named-content xmlns:xlink="http://www.w3.org/1999/xlink" content-type="dwc:verbatimCoordinates" xlink:type="simple"><named-content content-type="geo-json" specific-use="{&#34;type&#34;:&#34;Point&#34;,&#34;coordinates&#34;:[104.957900,19.737417]}" id="NCID0EQLDK" xlink:type="simple">19°44.245'N, 104°57.474'E</named-content></named-content>, at an elevation of 655 m a.s.l.), Que Phong District, Nghe An Province, Vietnam.</p></tp:treatment-sec><tp:treatment-sec sec-type="diagnosis" id="SECID0EVLDK"><title>Diagnosis.</title><p>Both morphological characteristics (body very stout, skin rough with dermal ridges and tubercles, forelimbs of males strongly enlarged, with inner side of arms, fingers or chest and belly with black spines) (<xref ref-type="bibr" rid="B10">Fei et al. 2009</xref>) and molecular data revealed the new species to be nested within <italic><tp:taxon-name><tp:taxon-name-part taxon-name-part-type="genus" reg="Quasipaa">Quasipaa</tp:taxon-name-part></tp:taxon-name></italic>. <italic><tp:taxon-name><tp:taxon-name-part taxon-name-part-type="genus" reg="Quasipaa">Quasipaa</tp:taxon-name-part><tp:taxon-name-part taxon-name-part-type="species" reg="ohlerae">ohlerae</tp:taxon-name-part></tp:taxon-name></italic> sp. nov. is distinguishable from its congeners by a combination of the following morphological characteristics: (1) <abbrev xmlns:xlink="http://www.w3.org/1999/xlink" xlink:title="snout-vent length" id="ABBRID0ERMDK" xlink:type="simple">SVL</abbrev> 86.7–107.8 mm in males and 92.7–107.0 mm in females; (2) head broader than long (<abbrev xmlns:xlink="http://www.w3.org/1999/xlink" xlink:title="head length (a parallel line with the vertebral column from posterior margin of mandible to tip of snout)" id="ABBRID0EVMDK" xlink:type="simple">HL</abbrev>/<abbrev xmlns:xlink="http://www.w3.org/1999/xlink" xlink:title="maximum head width (at rictus)" id="ABBRID0EZMDK" xlink:type="simple">HW</abbrev> 0.89 in males, 0.88 in females); (3) vomerine teeth present; (4) external vocal sacs absent; (5) tympanum visible, round; (6) dorsum with thick ridges and small round tubercles; (7) flanks covered by oval and round tubercles; (8) supratympanic fold present; (9) dorsolateral fold absent; (10) ventral surface of arms and all fingers with spines in males; (11) fingers I and II with nuptial pad in males; (12) each chest tubercle with one black spine in males; (13) females with yellowish cream eggs; (14) toes fully webbed to distal end of terminal phalanx; and (15) in life, dorsum dark brown, chest and belly immaculate white, iris dark green.</p><fig id="F7" position="float" orientation="portrait"><object-id xmlns:xlink="http://www.w3.org/1999/xlink" content-type="doi" xlink:type="simple">10.3897/zookeys.1240.147337.figure7</object-id><object-id xmlns:xlink="http://www.w3.org/1999/xlink" content-type="arpha" xlink:type="simple">94357B12-E53B-5738-92F9-B697E46EC139</object-id><label>Figure 7.</label><caption><p><italic><tp:taxon-name><tp:taxon-name-part taxon-name-part-type="genus" reg="Quasipaa">Quasipaa</tp:taxon-name-part><tp:taxon-name-part taxon-name-part-type="species" reg="ohlerae">ohlerae</tp:taxon-name-part></tp:taxon-name></italic> sp. nov., holotype (<abbrev xmlns:xlink="http://www.w3.org/1999/xlink" content-type="institution" xlink:title="Institute of Ecology and Biological Resources" id="ABBRID0EQNDK" xlink:type="simple">IEBR</abbrev> A.5159, male) in life <bold>A</bold> dorsolateral view <bold>B</bold> ventral view.</p></caption><graphic xmlns:xlink="http://www.w3.org/1999/xlink" xlink:href="zookeys-1240-139_article-147337__-g007.jpg" position="float" orientation="portrait" xlink:type="simple" id="oo_1345839.jpg"><uri content-type="original_file" xlink:type="simple">https://binary.pensoft.net/fig/1345839</uri></graphic></fig></tp:treatment-sec><tp:treatment-sec sec-type="description" id="SECID0E5NDK"><title>Description of holotype.</title><p>A large frog (<abbrev xmlns:xlink="http://www.w3.org/1999/xlink" xlink:title="snout-vent length" id="ABBRID0EEODK" xlink:type="simple">SVL</abbrev> 103.1 mm); habitus robust with enlarged head (<abbrev xmlns:xlink="http://www.w3.org/1999/xlink" xlink:title="head length (a parallel line with the vertebral column from posterior margin of mandible to tip of snout)" id="ABBRID0EIODK" xlink:type="simple">HL</abbrev>/<abbrev xmlns:xlink="http://www.w3.org/1999/xlink" xlink:title="snout-vent length" id="ABBRID0EMODK" xlink:type="simple">SVL</abbrev> 0.38, <abbrev xmlns:xlink="http://www.w3.org/1999/xlink" xlink:title="maximum head width (at rictus)" id="ABBRID0EQODK" xlink:type="simple">HW</abbrev>/<abbrev xmlns:xlink="http://www.w3.org/1999/xlink" xlink:title="snout-vent length" id="ABBRID0EUODK" xlink:type="simple">SVL</abbrev> 0.43); head broader than long (<abbrev xmlns:xlink="http://www.w3.org/1999/xlink" xlink:title="head length (a parallel line with the vertebral column from posterior margin of mandible to tip of snout)" id="ABBRID0EYODK" xlink:type="simple">HL</abbrev> 39.4 mm, <abbrev xmlns:xlink="http://www.w3.org/1999/xlink" xlink:title="maximum head width (at rictus)" id="ABBRID0E3ODK" xlink:type="simple">HW</abbrev> 44.6 mm); snout round anteriorly in dorsal view, projecting beyond lower jaw; nostril lateral, closer to eye than to the tip of snout (<abbrev xmlns:xlink="http://www.w3.org/1999/xlink" xlink:title="distance from nostril to tip of snout" id="ABBRID0EAPDK" xlink:type="simple">NS</abbrev> 9.0 mm, <abbrev xmlns:xlink="http://www.w3.org/1999/xlink" xlink:title="distance from anterior corner of orbit to nostril" id="ABBRID0EEPDK" xlink:type="simple">EN</abbrev> 7.9 mm); canthus rostralis indistinct; loreal region oblique and slightly concave; rostral length greater than eye diameter (<abbrev xmlns:xlink="http://www.w3.org/1999/xlink" xlink:title="rostral length (from anterior corner of orbit to tip of snout)" id="ABBRID0EIPDK" xlink:type="simple">RL</abbrev> 16.0 mm, <abbrev xmlns:xlink="http://www.w3.org/1999/xlink" xlink:title="eye diameter" id="ABBRID0EMPDK" xlink:type="simple">ED</abbrev> 13.0 mm); internarial distance wider than interorbital distance and upper eyelid width (<abbrev xmlns:xlink="http://www.w3.org/1999/xlink" xlink:title="internarial distance (distance between nostrils)" id="ABBRID0EQPDK" xlink:type="simple">IND</abbrev> 10.2 mm, <abbrev xmlns:xlink="http://www.w3.org/1999/xlink" xlink:title="interorbital distance" id="ABBRID0EUPDK" xlink:type="simple">IOD</abbrev> 7.4 mm, <abbrev xmlns:xlink="http://www.w3.org/1999/xlink" xlink:title="maximum width of upper eyelid" id="ABBRID0EYPDK" xlink:type="simple">UEW</abbrev> 9.3 mm); tympanum visible (<abbrev xmlns:xlink="http://www.w3.org/1999/xlink" xlink:title="tympanum diameter" id="ABBRID0E3PDK" xlink:type="simple">TD</abbrev> 4.0 mm) smaller than the distance from tympanum to eye (<abbrev xmlns:xlink="http://www.w3.org/1999/xlink" xlink:title="distance from anterior margin of tympanum to posterior corner of orbit" id="ABBRID0EAQDK" xlink:type="simple">TYE</abbrev> 7.0 mm), ~ 30% eye diameter; vomerine teeth in two oblique ridges; tongue cordiform, notched posteriorly; external vocal sac absent.</p><fig id="F8" position="float" orientation="portrait"><object-id xmlns:xlink="http://www.w3.org/1999/xlink" content-type="doi" xlink:type="simple">10.3897/zookeys.1240.147337.figure8</object-id><object-id xmlns:xlink="http://www.w3.org/1999/xlink" content-type="arpha" xlink:type="simple">48647D89-53E1-5935-A642-56B77EEC6375</object-id><label>Figure 8.</label><caption><p><italic><tp:taxon-name><tp:taxon-name-part taxon-name-part-type="genus" reg="Quasipaa">Quasipaa</tp:taxon-name-part><tp:taxon-name-part taxon-name-part-type="species" reg="ohlerae">ohlerae</tp:taxon-name-part></tp:taxon-name></italic> sp. nov., holotype (<abbrev xmlns:xlink="http://www.w3.org/1999/xlink" content-type="institution" xlink:title="Institute of Ecology and Biological Resources" id="ABBRID0EXQDK" xlink:type="simple">IEBR</abbrev> A.5159, male) in preservative <bold>A</bold> dorsolateral view <bold>B</bold> ventral view. Scale bars: 10 mm</p></caption><graphic xmlns:xlink="http://www.w3.org/1999/xlink" xlink:href="zookeys-1240-139_article-147337__-g008.jpg" position="float" orientation="portrait" xlink:type="simple" id="oo_1345840.jpg"><uri content-type="original_file" xlink:type="simple">https://binary.pensoft.net/fig/1345840</uri></graphic></fig><p><bold><italic>Forelimbs</italic></bold>: arms short; upper arm length (<abbrev xmlns:xlink="http://www.w3.org/1999/xlink" xlink:title="upper arm length (from axilla to elbow)" id="ABBRID0EMRDK" xlink:type="simple">UAL</abbrev>) 23.1 mm, forearm length (<abbrev xmlns:xlink="http://www.w3.org/1999/xlink" xlink:title="fore arm length (from elbow to tip of third finger)" id="ABBRID0EQRDK" xlink:type="simple">FAL</abbrev>) 51.0 mm; relative finger lengths: II&lt;I&lt;IV&lt;III; fingers free of webbing; narrow dermal ridge on sides of fingers present on fingers II, III; tips of fingers swollen, not expanded; subarticular tubercles prominent, round, formula 1, 1, 2, 2; inner metatarsal tubercle oval; outer metatarsal tubercle elongate; fingers I and II with nuptial pad.</p><fig id="F9" position="float" orientation="portrait"><object-id xmlns:xlink="http://www.w3.org/1999/xlink" content-type="doi" xlink:type="simple">10.3897/zookeys.1240.147337.figure9</object-id><object-id xmlns:xlink="http://www.w3.org/1999/xlink" content-type="arpha" xlink:type="simple">82211A97-5D84-52E6-B076-12331ED3A6C7</object-id><label>Figure 9.</label><caption><p><italic><tp:taxon-name><tp:taxon-name-part taxon-name-part-type="genus" reg="Quasipaa">Quasipaa</tp:taxon-name-part><tp:taxon-name-part taxon-name-part-type="species" reg="ohlerae">ohlerae</tp:taxon-name-part></tp:taxon-name></italic> sp. nov. <bold>A</bold> upper left hand of holotype (<abbrev xmlns:xlink="http://www.w3.org/1999/xlink" content-type="institution" xlink:title="Institute of Ecology and Biological Resources" id="ABBRID0EJSDK" xlink:type="simple">IEBR</abbrev> A.5159, male) <bold>B</bold> lower right hand of holotype (<abbrev xmlns:xlink="http://www.w3.org/1999/xlink" content-type="institution" xlink:title="Institute of Ecology and Biological Resources" id="ABBRID0EQSDK" xlink:type="simple">IEBR</abbrev> A.5159, male) <bold>C</bold> lower right foot of holotype (<abbrev xmlns:xlink="http://www.w3.org/1999/xlink" content-type="institution" xlink:title="Institute of Ecology and Biological Resources" id="ABBRID0EXSDK" xlink:type="simple">IEBR</abbrev> A.5159, male) <bold>D</bold> iris of holotype (<abbrev xmlns:xlink="http://www.w3.org/1999/xlink" content-type="institution" xlink:title="Institute of Ecology and Biological Resources" id="ABBRID0E5SDK" xlink:type="simple">IEBR</abbrev> A.5159, male) <bold>E</bold> eggs of paratype (<abbrev xmlns:xlink="http://www.w3.org/1999/xlink" content-type="institution" xlink:title="Institute of Ecology and Biological Resources" id="ABBRID0EFTDK" xlink:type="simple">IEBR</abbrev> A.5160, female). Scale bar: 10 mm</p></caption><graphic xmlns:xlink="http://www.w3.org/1999/xlink" xlink:href="zookeys-1240-139_article-147337__-g009.jpg" position="float" orientation="portrait" xlink:type="simple" id="oo_1345841.jpg"><uri content-type="original_file" xlink:type="simple">https://binary.pensoft.net/fig/1345841</uri></graphic></fig><p><bold><italic>Hindlimbs</italic></bold>: tibia length longer than thigh length (<abbrev xmlns:xlink="http://www.w3.org/1999/xlink" xlink:title="femur length (from vent to knee)" id="ABBRID0EWTDK" xlink:type="simple">FeL</abbrev> 52.8 mm, <abbrev xmlns:xlink="http://www.w3.org/1999/xlink" xlink:title="tibia length (from knee to tarsus)" id="ABBRID0E1TDK" xlink:type="simple">TbL</abbrev> 60.3 mm), ~ 3.2× longer than wide (<abbrev xmlns:xlink="http://www.w3.org/1999/xlink" xlink:title="maximum tibia width" id="ABBRID0E5TDK" xlink:type="simple">TbW</abbrev> 19.1 mm); tips of toes swollen, slightly round; relative length of toes: I&lt;II&lt;V&lt;III&lt;IV; toes fully webbed to distal end of terminal phalanx; dermal ridge present on outer sides of toes I and V; subarticular tubercles prominent, elongate, formula 1, 1, 2, 3, 2; inner metatarsal tubercle elongate; outer metatarsal tubercle absent; tibio-tarsal articulation reaching to nostril.</p><fig id="F10" position="float" orientation="portrait"><object-id xmlns:xlink="http://www.w3.org/1999/xlink" content-type="doi" xlink:type="simple">10.3897/zookeys.1240.147337.figure10</object-id><object-id xmlns:xlink="http://www.w3.org/1999/xlink" content-type="arpha" xlink:type="simple">EEDCF2D1-674C-5C35-B1F9-B5E5E579BFC4</object-id><label>Figure 10.</label><caption><p><italic><tp:taxon-name><tp:taxon-name-part taxon-name-part-type="genus" reg="Quasipaa">Quasipaa</tp:taxon-name-part><tp:taxon-name-part taxon-name-part-type="species" reg="ohlerae">ohlerae</tp:taxon-name-part></tp:taxon-name></italic> sp. nov., paratypes in life <bold>A</bold> dorsolateral view (<abbrev xmlns:xlink="http://www.w3.org/1999/xlink" content-type="institution" xlink:title="Institute of Ecology and Biological Resources" id="ABBRID0EXUDK" xlink:type="simple">IEBR</abbrev> A.5161, male) <bold>B</bold> dorsolateral view (<abbrev xmlns:xlink="http://www.w3.org/1999/xlink" content-type="institution" xlink:title="Institute of Ecology and Biological Resources" id="ABBRID0E5UDK" xlink:type="simple">IEBR</abbrev> A.5160, female).</p></caption><graphic xmlns:xlink="http://www.w3.org/1999/xlink" xlink:href="zookeys-1240-139_article-147337__-g010.jpg" position="float" orientation="portrait" xlink:type="simple" id="oo_1345842.jpg"><uri content-type="original_file" xlink:type="simple">https://binary.pensoft.net/fig/1345842</uri></graphic></fig><p><bold><italic>Skin texture in life</italic></bold>: dorsal surface of head with oval and round tubercles, dorsum with thick ridges intermixed with small round tubercles; flanks covered by oval and round tubercles; supratympanic fold distinct, extending from eye to angle of jaw; dorsolateral fold absent; dorsal surface of forelimbs and hindlimbs with small tubercles; belly and ventral surface of thighs smooth.</p><fig id="F11" position="float" orientation="portrait"><object-id xmlns:xlink="http://www.w3.org/1999/xlink" content-type="doi" xlink:type="simple">10.3897/zookeys.1240.147337.figure11</object-id><object-id xmlns:xlink="http://www.w3.org/1999/xlink" content-type="arpha" xlink:type="simple">2BA43BD8-EDC2-51AD-A481-DB90B6282E28</object-id><label>Figure 11.</label><caption><p><italic><tp:taxon-name><tp:taxon-name-part taxon-name-part-type="genus" reg="Quasipaa">Quasipaa</tp:taxon-name-part><tp:taxon-name-part taxon-name-part-type="species" reg="ohlerae">ohlerae</tp:taxon-name-part></tp:taxon-name></italic> sp. nov., paratypes (<abbrev xmlns:xlink="http://www.w3.org/1999/xlink" content-type="institution" xlink:title="Institute of Ecology and Biological Resources" id="ABBRID0ECWDK" xlink:type="simple">IEBR</abbrev> A.5160, female and <abbrev xmlns:xlink="http://www.w3.org/1999/xlink" content-type="institution" xlink:title="Institute of Ecology and Biological Resources" id="ABBRID0EHWDK" xlink:type="simple">IEBR</abbrev> A.5161, male) in preservative <bold>A</bold> dorsolateral view <bold>B</bold> ventral view. Scale bars: 10 mm</p></caption><graphic xmlns:xlink="http://www.w3.org/1999/xlink" xlink:href="zookeys-1240-139_article-147337__-g011.jpg" position="float" orientation="portrait" xlink:type="simple" id="oo_1345843.jpg"><uri content-type="original_file" xlink:type="simple">https://binary.pensoft.net/fig/1345843</uri></graphic></fig><p><bold><italic>Nuptial spines</italic></bold>: body of males with spines except for ~ 1/3 posterior part of belly and ventral surface of hindlimbs; dense spines on lower flanks, ventral surface of forelimbs, lower lip, throat, chest, 2/3 anterior part of belly and fingers I, II, III; dorsum, upper flanks, upper lip, dorsal surface of fore- and hindlimbs, and finger IV with small spines, scattered; each chest tubercle with one black spine.</p><p><bold><italic>Coloration in life</italic></bold>: iris dark green; dorsum and upper part of flanks dark brown; lower part of flanks whitish brown with white tubercles and black spines on top; dorsal surface of limbs yellowish brown with dark crossbars; throat white with brown markings; ventral surface of limbs, chest, and belly immaculate white; toe webbing dark brown.</p><p><bold><italic>Coloration in preservative</italic></bold>: coloration in preservative is the same in life but somewhat faded.</p></tp:treatment-sec><tp:treatment-sec sec-type="Sexual dimorphism" id="SECID0EKXDK"><title>Sexual dimorphism.</title><p>Measurements and morphological characteristics of the type series are provided in Table <xref ref-type="table" rid="T6">6</xref>. The male specimens have a nuptial pad on fingers I and II and black spines on lower flanks, ventral surface of forelimbs, lower lip, throat, chest, 2/3 anterior part of belly, and all fingers. The females contained yellowish cream eggs, wholly unpigmented.</p><table-wrap id="T6" position="float" orientation="portrait"><label>Table 6.</label><caption><p>Measurements (in mm) and proportions of the type series of <italic><tp:taxon-name><tp:taxon-name-part taxon-name-part-type="genus" reg="Quasipaa">Quasipaa</tp:taxon-name-part><tp:taxon-name-part taxon-name-part-type="species" reg="ohlerae">ohlerae</tp:taxon-name-part></tp:taxon-name></italic> sp. nov. (H = holotype, P = paratype, M = Male, F = Female, <abbrev xmlns:xlink="http://www.w3.org/1999/xlink" xlink:title="standard deviation" id="ABBRID0EIYDK" xlink:type="simple">SD</abbrev> = standard deviation; for other abbreviations see Materiasl and methods).</p></caption><table id="TID0EPSDK" rules="all"><tbody><tr><th rowspan="1" colspan="1">Voucher</th><th rowspan="1" colspan="1"><abbrev xmlns:xlink="http://www.w3.org/1999/xlink" content-type="institution" xlink:title="Institute of Ecology and Biological Resources" id="ABBRID0EYYDK" xlink:type="simple">IEBR</abbrev> A.5159</th><th rowspan="1" colspan="1"><abbrev xmlns:xlink="http://www.w3.org/1999/xlink" content-type="institution" xlink:title="Institute of Ecology and Biological Resources" id="ABBRID0EBZDK" xlink:type="simple">IEBR</abbrev> A.5162</th><th rowspan="1" colspan="1"><abbrev xmlns:xlink="http://www.w3.org/1999/xlink" content-type="institution" xlink:title="Institute of Ecology and Biological Resources" id="ABBRID0EKZDK" xlink:type="simple">IEBR</abbrev> A.5161</th><th rowspan="1" colspan="1"><abbrev xmlns:xlink="http://www.w3.org/1999/xlink" content-type="institution" xlink:title="Institute of Ecology and Biological Resources" id="ABBRID0ETZDK" xlink:type="simple">IEBR</abbrev> A.5163</th><th rowspan="1" colspan="1"><named-content xmlns:xlink="http://www.w3.org/1999/xlink" content-type="dwc:institutional_code" xlink:title="Zoological Museum, Vietnam National University, Hanoi" xlink:href="http://grbio.org/institution/vietnam-national-university" xlink:type="simple">ZVNU</named-content> 11</th><th rowspan="1" colspan="1"><named-content xmlns:xlink="http://www.w3.org/1999/xlink" content-type="dwc:institutional_code" xlink:title="Zoological Museum, Vietnam National University, Hanoi" xlink:href="http://grbio.org/institution/vietnam-national-university" xlink:type="simple">ZVNU</named-content> 14</th><th rowspan="1" colspan="1"><named-content xmlns:xlink="http://www.w3.org/1999/xlink" content-type="dwc:institutional_code" xlink:title="Zoological Museum, Vietnam National University, Hanoi" xlink:href="http://grbio.org/institution/vietnam-national-university" xlink:type="simple">ZVNU</named-content> 12</th><th rowspan="1" colspan="1">Min–Max (<italic>n</italic> = 7)</th><th rowspan="1" colspan="1">Mean ± <abbrev xmlns:xlink="http://www.w3.org/1999/xlink" xlink:title="standard deviation" id="ABBRID0E41DK" xlink:type="simple">SD</abbrev> (<italic>n</italic> = 7)</th><th rowspan="1" colspan="1"><abbrev xmlns:xlink="http://www.w3.org/1999/xlink" content-type="institution" xlink:title="Institute of Ecology and Biological Resources" id="ABBRID0EH2DK" xlink:type="simple">IEBR</abbrev> A.5166</th><th rowspan="1" colspan="1"><abbrev xmlns:xlink="http://www.w3.org/1999/xlink" content-type="institution" xlink:title="Institute of Ecology and Biological Resources" id="ABBRID0EQ2DK" xlink:type="simple">IEBR</abbrev> A.5165</th><th rowspan="1" colspan="1"><abbrev xmlns:xlink="http://www.w3.org/1999/xlink" content-type="institution" xlink:title="Institute of Ecology and Biological Resources" id="ABBRID0EZ2DK" xlink:type="simple">IEBR</abbrev> A.5164</th><th rowspan="1" colspan="1"><abbrev xmlns:xlink="http://www.w3.org/1999/xlink" content-type="institution" xlink:title="Institute of Ecology and Biological Resources" id="ABBRID0EC3DK" xlink:type="simple">IEBR</abbrev> A. 5167</th><th rowspan="1" colspan="1"><named-content xmlns:xlink="http://www.w3.org/1999/xlink" content-type="dwc:institutional_code" xlink:title="Zoological Museum, Vietnam National University, Hanoi" xlink:href="http://grbio.org/institution/vietnam-national-university" xlink:type="simple">ZVNU</named-content> 13</th><th rowspan="1" colspan="1"><abbrev xmlns:xlink="http://www.w3.org/1999/xlink" content-type="institution" xlink:title="Institute of Ecology and Biological Resources" id="ABBRID0EU3DK" xlink:type="simple">IEBR</abbrev> A.5160</th><th rowspan="1" colspan="1">Min–Max (<italic>n</italic> = 6)</th><th rowspan="1" colspan="1">Mean ± <abbrev xmlns:xlink="http://www.w3.org/1999/xlink" xlink:title="standard deviation" id="ABBRID0ED4DK" xlink:type="simple">SD</abbrev> (<italic>n</italic> = 6)</th></tr><tr><td rowspan="1" colspan="1">Sex</td><td rowspan="1" colspan="1">M</td><td rowspan="1" colspan="1">M</td><td rowspan="1" colspan="1">M</td><td rowspan="1" colspan="1">M</td><td rowspan="1" colspan="1">M</td><td rowspan="1" colspan="1">M</td><td rowspan="1" colspan="1">M</td><td rowspan="1" colspan="1"/><td rowspan="1" colspan="1"/><td rowspan="1" colspan="1">F</td><td rowspan="1" colspan="1">F</td><td rowspan="1" colspan="1">F</td><td rowspan="1" colspan="1">F</td><td rowspan="1" colspan="1">F</td><td rowspan="1" colspan="1">F</td><td rowspan="1" colspan="1"/><td rowspan="1" colspan="1"/></tr><tr><td rowspan="1" colspan="1">Type status</td><td rowspan="1" colspan="1">H</td><td rowspan="1" colspan="1">P</td><td rowspan="1" colspan="1">P</td><td rowspan="1" colspan="1">P</td><td rowspan="1" colspan="1">P</td><td rowspan="1" colspan="1">P</td><td rowspan="1" colspan="1">P</td><td rowspan="1" colspan="1"/><td rowspan="1" colspan="1"/><td rowspan="1" colspan="1">P</td><td rowspan="1" colspan="1">P</td><td rowspan="1" colspan="1">P</td><td rowspan="1" colspan="1">P</td><td rowspan="1" colspan="1">P</td><td rowspan="1" colspan="1">P</td><td rowspan="1" colspan="1"/><td rowspan="1" colspan="1"/></tr><tr><td rowspan="1" colspan="1">
                        <abbrev xmlns:xlink="http://www.w3.org/1999/xlink" xlink:title="snout-vent length" id="ABBRID0E3AEK" xlink:type="simple">SVL</abbrev>
                      </td><td rowspan="1" colspan="1">103.1</td><td rowspan="1" colspan="1">103.8</td><td rowspan="1" colspan="1">86.7</td><td rowspan="1" colspan="1">87.4</td><td rowspan="1" colspan="1">107.8</td><td rowspan="1" colspan="1">104.6</td><td rowspan="1" colspan="1">100.5</td><td rowspan="1" colspan="1">86.7–107.8</td><td rowspan="1" colspan="1">99.1 ± 8.5</td><td rowspan="1" colspan="1">99.7</td><td rowspan="1" colspan="1">97.8</td><td rowspan="1" colspan="1">92.7</td><td rowspan="1" colspan="1">97.1</td><td rowspan="1" colspan="1">107.0</td><td rowspan="1" colspan="1">103.2</td><td rowspan="1" colspan="1">92.7–107.0</td><td rowspan="1" colspan="1">99.6 ± 5.0</td></tr><tr><td rowspan="1" colspan="1">
                        <abbrev xmlns:xlink="http://www.w3.org/1999/xlink" xlink:title="head length (a parallel line with the vertebral column from posterior margin of mandible to tip of snout)" id="ABBRID0EYCEK" xlink:type="simple">HL</abbrev>
                      </td><td rowspan="1" colspan="1">38.5</td><td rowspan="1" colspan="1">38.2</td><td rowspan="1" colspan="1">34.7</td><td rowspan="1" colspan="1">34.8</td><td rowspan="1" colspan="1">40.1</td><td rowspan="1" colspan="1">39.8</td><td rowspan="1" colspan="1">39.0</td><td rowspan="1" colspan="1">34.7–40.1</td><td rowspan="1" colspan="1">37.9 ± 2.2</td><td rowspan="1" colspan="1">37.1</td><td rowspan="1" colspan="1">36.7</td><td rowspan="1" colspan="1">33.2</td><td rowspan="1" colspan="1">37.7</td><td rowspan="1" colspan="1">40.0</td><td rowspan="1" colspan="1">39.2</td><td rowspan="1" colspan="1">33.2–40.0</td><td rowspan="1" colspan="1">37.3 ± 2.4</td></tr><tr><td rowspan="1" colspan="1">
                        <abbrev xmlns:xlink="http://www.w3.org/1999/xlink" xlink:title="maximum head width (at rictus)" id="ABBRID0EUEEK" xlink:type="simple">HW</abbrev>
                      </td><td rowspan="1" colspan="1">44.6</td><td rowspan="1" colspan="1">42.9</td><td rowspan="1" colspan="1">38.1</td><td rowspan="1" colspan="1">37.8</td><td rowspan="1" colspan="1">45.5</td><td rowspan="1" colspan="1">45.0</td><td rowspan="1" colspan="1">43.6</td><td rowspan="1" colspan="1">37.8–45.5</td><td rowspan="1" colspan="1">42.5 ± 3.2</td><td rowspan="1" colspan="1">42.7</td><td rowspan="1" colspan="1">42.1</td><td rowspan="1" colspan="1">37.8</td><td rowspan="1" colspan="1">41.8</td><td rowspan="1" colspan="1">45.0</td><td rowspan="1" colspan="1">43.6</td><td rowspan="1" colspan="1">37.8–45.0</td><td rowspan="1" colspan="1">42.2 ± 2.4</td></tr><tr><td rowspan="1" colspan="1">
                        <abbrev xmlns:xlink="http://www.w3.org/1999/xlink" xlink:title="distance from posterior margin of mandible to nostril" id="ABBRID0EQGEK" xlink:type="simple">MN</abbrev>
                      </td><td rowspan="1" colspan="1">32.9</td><td rowspan="1" colspan="1">33.9</td><td rowspan="1" colspan="1">29.5</td><td rowspan="1" colspan="1">29.3</td><td rowspan="1" colspan="1">34.4</td><td rowspan="1" colspan="1">33.0</td><td rowspan="1" colspan="1">33.0</td><td rowspan="1" colspan="1">29.3–34.4</td><td rowspan="1" colspan="1">32.3 ± 2.1</td><td rowspan="1" colspan="1">31.7</td><td rowspan="1" colspan="1">31.3</td><td rowspan="1" colspan="1">28.7</td><td rowspan="1" colspan="1">32.8</td><td rowspan="1" colspan="1">33.2</td><td rowspan="1" colspan="1">34.0</td><td rowspan="1" colspan="1">28.7–34.0</td><td rowspan="1" colspan="1">31.9 ± 1.9</td></tr><tr><td rowspan="1" colspan="1">
                        <abbrev xmlns:xlink="http://www.w3.org/1999/xlink" xlink:title="distance from posterior margin of mandible to anterior margin of orbit" id="ABBRID0EMIEK" xlink:type="simple">MFE</abbrev>
                      </td><td rowspan="1" colspan="1">28.0</td><td rowspan="1" colspan="1">28.7</td><td rowspan="1" colspan="1">23.8</td><td rowspan="1" colspan="1">24.7</td><td rowspan="1" colspan="1">29.2</td><td rowspan="1" colspan="1">27.2</td><td rowspan="1" colspan="1">27.6</td><td rowspan="1" colspan="1">23.8–29.2</td><td rowspan="1" colspan="1">27.0 ± 2.0</td><td rowspan="1" colspan="1">25.6</td><td rowspan="1" colspan="1">26.2</td><td rowspan="1" colspan="1">24.1</td><td rowspan="1" colspan="1">23.4</td><td rowspan="1" colspan="1">27.3</td><td rowspan="1" colspan="1">28.8</td><td rowspan="1" colspan="1">23.4–28.8</td><td rowspan="1" colspan="1">25.9 ± 2.0</td></tr><tr><td rowspan="1" colspan="1">
                        <abbrev xmlns:xlink="http://www.w3.org/1999/xlink" xlink:title="distance from posterior margin of mandible to posterior margin of eye" id="ABBRID0EIKEK" xlink:type="simple">MBE</abbrev>
                      </td><td rowspan="1" colspan="1">17.0</td><td rowspan="1" colspan="1">15.8</td><td rowspan="1" colspan="1">15.2</td><td rowspan="1" colspan="1">15.4</td><td rowspan="1" colspan="1">18.5</td><td rowspan="1" colspan="1">18.0</td><td rowspan="1" colspan="1">17.2</td><td rowspan="1" colspan="1">15.2–18.5</td><td rowspan="1" colspan="1">16.7 ± 1.3</td><td rowspan="1" colspan="1">15.7</td><td rowspan="1" colspan="1">15.8</td><td rowspan="1" colspan="1">16.4</td><td rowspan="1" colspan="1">16.6</td><td rowspan="1" colspan="1">17.0</td><td rowspan="1" colspan="1">18.5</td><td rowspan="1" colspan="1">15.7–18.5</td><td rowspan="1" colspan="1">16.7 ± 1.0</td></tr><tr><td rowspan="1" colspan="1">
                        <abbrev xmlns:xlink="http://www.w3.org/1999/xlink" xlink:title="rostral length (from anterior corner of orbit to tip of snout)" id="ABBRID0EEMEK" xlink:type="simple">RL</abbrev>
                      </td><td rowspan="1" colspan="1">16.0</td><td rowspan="1" colspan="1">14.8</td><td rowspan="1" colspan="1">13.4</td><td rowspan="1" colspan="1">13.7</td><td rowspan="1" colspan="1">17.0</td><td rowspan="1" colspan="1">16.7</td><td rowspan="1" colspan="1">16.2</td><td rowspan="1" colspan="1">13.4–17.0</td><td rowspan="1" colspan="1">15.4 ± 1.4</td><td rowspan="1" colspan="1">15.4</td><td rowspan="1" colspan="1">14.7</td><td rowspan="1" colspan="1">13.5</td><td rowspan="1" colspan="1">14.6</td><td rowspan="1" colspan="1">16.8</td><td rowspan="1" colspan="1">16.1</td><td rowspan="1" colspan="1">13.5–16.8</td><td rowspan="1" colspan="1">15.2 ± 1.2</td></tr><tr><td rowspan="1" colspan="1">
                        <abbrev xmlns:xlink="http://www.w3.org/1999/xlink" xlink:title="eye diameter" id="ABBRID0EAOEK" xlink:type="simple">ED</abbrev>
                      </td><td rowspan="1" colspan="1">13.0</td><td rowspan="1" colspan="1">13.2</td><td rowspan="1" colspan="1">11.5</td><td rowspan="1" colspan="1">11.8</td><td rowspan="1" colspan="1">14.1</td><td rowspan="1" colspan="1">14.2</td><td rowspan="1" colspan="1">12.0</td><td rowspan="1" colspan="1">11.5–14.2</td><td rowspan="1" colspan="1">12.83 ± 1.1</td><td rowspan="1" colspan="1">13.0</td><td rowspan="1" colspan="1">12.7</td><td rowspan="1" colspan="1">11.9</td><td rowspan="1" colspan="1">11.8</td><td rowspan="1" colspan="1">13.3</td><td rowspan="1" colspan="1">13.0</td><td rowspan="1" colspan="1">11.8–13.3</td><td rowspan="1" colspan="1">12.6 ± 0.6</td></tr><tr><td rowspan="1" colspan="1">
                        <abbrev xmlns:xlink="http://www.w3.org/1999/xlink" xlink:title="maximum width of upper eyelid" id="ABBRID0E3PEK" xlink:type="simple">UEW</abbrev>
                      </td><td rowspan="1" colspan="1">9.3</td><td rowspan="1" colspan="1">10.3</td><td rowspan="1" colspan="1">7.9</td><td rowspan="1" colspan="1">7.4</td><td rowspan="1" colspan="1">10.5</td><td rowspan="1" colspan="1">10.0</td><td rowspan="1" colspan="1">9.8</td><td rowspan="1" colspan="1">7.4–10.5</td><td rowspan="1" colspan="1">9.3 ± 1.2</td><td rowspan="1" colspan="1">8.8</td><td rowspan="1" colspan="1">9.5</td><td rowspan="1" colspan="1">9.4</td><td rowspan="1" colspan="1">9.5</td><td rowspan="1" colspan="1">10.3</td><td rowspan="1" colspan="1">9.2</td><td rowspan="1" colspan="1">8.8–10.3</td><td rowspan="1" colspan="1">9.5 ± 0.5</td></tr><tr><td rowspan="1" colspan="1">
                        <abbrev xmlns:xlink="http://www.w3.org/1999/xlink" xlink:title="internarial distance (distance between nostrils)" id="ABBRID0EYREK" xlink:type="simple">IND</abbrev>
                      </td><td rowspan="1" colspan="1">10.2</td><td rowspan="1" colspan="1">10.6</td><td rowspan="1" colspan="1">8.3</td><td rowspan="1" colspan="1">7.7</td><td rowspan="1" colspan="1">11.2</td><td rowspan="1" colspan="1">10.5</td><td rowspan="1" colspan="1">10.3</td><td rowspan="1" colspan="1">7.7–11.2</td><td rowspan="1" colspan="1">9.8 ± 1.3</td><td rowspan="1" colspan="1">9.5</td><td rowspan="1" colspan="1">9.7</td><td rowspan="1" colspan="1">9.2</td><td rowspan="1" colspan="1">9.8</td><td rowspan="1" colspan="1">10.8</td><td rowspan="1" colspan="1">10.1</td><td rowspan="1" colspan="1">9.2–10.8</td><td rowspan="1" colspan="1">9.9 ± 0.6</td></tr><tr><td rowspan="1" colspan="1">
                        <abbrev xmlns:xlink="http://www.w3.org/1999/xlink" xlink:title="interorbital distance" id="ABBRID0EUTEK" xlink:type="simple">IOD</abbrev>
                      </td><td rowspan="1" colspan="1">7.4</td><td rowspan="1" colspan="1">7.5</td><td rowspan="1" colspan="1">6.2</td><td rowspan="1" colspan="1">6.3</td><td rowspan="1" colspan="1">7.5</td><td rowspan="1" colspan="1">8.0</td><td rowspan="1" colspan="1">8.1</td><td rowspan="1" colspan="1">6.2–8.1</td><td rowspan="1" colspan="1">7.3 ± 0.8</td><td rowspan="1" colspan="1">7.2</td><td rowspan="1" colspan="1">7.4</td><td rowspan="1" colspan="1">6.8</td><td rowspan="1" colspan="1">7.6</td><td rowspan="1" colspan="1">8.0</td><td rowspan="1" colspan="1">7.8</td><td rowspan="1" colspan="1">6.8–8.0</td><td rowspan="1" colspan="1">7.5 ± 0.4</td></tr><tr><td rowspan="1" colspan="1">
                        <abbrev xmlns:xlink="http://www.w3.org/1999/xlink" xlink:title="distance between anterior margins of orbits" id="ABBRID0EQVEK" xlink:type="simple">DAE</abbrev>
                      </td><td rowspan="1" colspan="1">16.2</td><td rowspan="1" colspan="1">17.4</td><td rowspan="1" colspan="1">13.6</td><td rowspan="1" colspan="1">13.5</td><td rowspan="1" colspan="1">17.5</td><td rowspan="1" colspan="1">17.0</td><td rowspan="1" colspan="1">16.8</td><td rowspan="1" colspan="1">13.5–17.5</td><td rowspan="1" colspan="1">16.0 ± 1.7</td><td rowspan="1" colspan="1">15.4</td><td rowspan="1" colspan="1">16.7</td><td rowspan="1" colspan="1">14.7</td><td rowspan="1" colspan="1">15.7</td><td rowspan="1" colspan="1">17.3</td><td rowspan="1" colspan="1">15.3</td><td rowspan="1" colspan="1">14.7–17.3</td><td rowspan="1" colspan="1">15.9 ± 0.9</td></tr><tr><td rowspan="1" colspan="1">
                        <abbrev xmlns:xlink="http://www.w3.org/1999/xlink" xlink:title="distance between posterior margins of orbits" id="ABBRID0EMXEK" xlink:type="simple">DPE</abbrev>
                      </td><td rowspan="1" colspan="1">28.1</td><td rowspan="1" colspan="1">28.8</td><td rowspan="1" colspan="1">23.3</td><td rowspan="1" colspan="1">24.7</td><td rowspan="1" colspan="1">30.0</td><td rowspan="1" colspan="1">28.5</td><td rowspan="1" colspan="1">26.0</td><td rowspan="1" colspan="1">23.3–30.0</td><td rowspan="1" colspan="1">27.1 ± 2.4</td><td rowspan="1" colspan="1">27.3</td><td rowspan="1" colspan="1">27.1</td><td rowspan="1" colspan="1">26.2</td><td rowspan="1" colspan="1">26.9</td><td rowspan="1" colspan="1">28.3</td><td rowspan="1" colspan="1">28.0</td><td rowspan="1" colspan="1">26.2–28.3</td><td rowspan="1" colspan="1">27.3 ± 0.8</td></tr><tr><td rowspan="1" colspan="1">
                        <abbrev xmlns:xlink="http://www.w3.org/1999/xlink" xlink:title="distance from nostril to tip of snout" id="ABBRID0EIZEK" xlink:type="simple">NS</abbrev>
                      </td><td rowspan="1" colspan="1">9.0</td><td rowspan="1" colspan="1">7.8</td><td rowspan="1" colspan="1">6.8</td><td rowspan="1" colspan="1">7.1</td><td rowspan="1" colspan="1">9.0</td><td rowspan="1" colspan="1">9.1</td><td rowspan="1" colspan="1">9.0</td><td rowspan="1" colspan="1">6.8–9.1</td><td rowspan="1" colspan="1">8.3 ± 1.0</td><td rowspan="1" colspan="1">8.2</td><td rowspan="1" colspan="1">7.5</td><td rowspan="1" colspan="1">6.4</td><td rowspan="1" colspan="1">7.3</td><td rowspan="1" colspan="1">9.0</td><td rowspan="1" colspan="1">9.1</td><td rowspan="1" colspan="1">6.4–9.1</td><td rowspan="1" colspan="1">7.9 ± 1.1</td></tr><tr><td rowspan="1" colspan="1">
                        <abbrev xmlns:xlink="http://www.w3.org/1999/xlink" xlink:title="distance from anterior corner of orbit to nostril" id="ABBRID0EE2EK" xlink:type="simple">EN</abbrev>
                      </td><td rowspan="1" colspan="1">6.9</td><td rowspan="1" colspan="1">7.0</td><td rowspan="1" colspan="1">6.5</td><td rowspan="1" colspan="1">6.6</td><td rowspan="1" colspan="1">7.2</td><td rowspan="1" colspan="1">6.7</td><td rowspan="1" colspan="1">7.1</td><td rowspan="1" colspan="1">6.5–7.2</td><td rowspan="1" colspan="1">6.9 ± 0.3</td><td rowspan="1" colspan="1">7.2</td><td rowspan="1" colspan="1">7.2</td><td rowspan="1" colspan="1">6.1</td><td rowspan="1" colspan="1">7.1</td><td rowspan="1" colspan="1">7.0</td><td rowspan="1" colspan="1">7.4</td><td rowspan="1" colspan="1">6.1–7.4</td><td rowspan="1" colspan="1">7.0 ± 0.5</td></tr><tr><td rowspan="1" colspan="1">
                        <abbrev xmlns:xlink="http://www.w3.org/1999/xlink" xlink:title="tympanum diameter" id="ABBRID0EA4EK" xlink:type="simple">TD</abbrev>
                      </td><td rowspan="1" colspan="1">4.0</td><td rowspan="1" colspan="1">4.3</td><td rowspan="1" colspan="1">3.4</td><td rowspan="1" colspan="1">3.6</td><td rowspan="1" colspan="1">4.8</td><td rowspan="1" colspan="1">4.3</td><td rowspan="1" colspan="1">4.1</td><td rowspan="1" colspan="1">3.4–4.8</td><td rowspan="1" colspan="1">4.1 ± 0.5</td><td rowspan="1" colspan="1">4.4</td><td rowspan="1" colspan="1">3.6</td><td rowspan="1" colspan="1">4.2</td><td rowspan="1" colspan="1">4.3</td><td rowspan="1" colspan="1">4.4</td><td rowspan="1" colspan="1">4.8</td><td rowspan="1" colspan="1">3.6–4.8</td><td rowspan="1" colspan="1">4.3 ± 0.4</td></tr><tr><td rowspan="1" colspan="1">
                        <abbrev xmlns:xlink="http://www.w3.org/1999/xlink" xlink:title="distance from anterior margin of tympanum to posterior corner of orbit" id="ABBRID0E35EK" xlink:type="simple">TYE</abbrev>
                      </td><td rowspan="1" colspan="1">7.0</td><td rowspan="1" colspan="1">6.8</td><td rowspan="1" colspan="1">6.1</td><td rowspan="1" colspan="1">6.2</td><td rowspan="1" colspan="1">7.2</td><td rowspan="1" colspan="1">7.2</td><td rowspan="1" colspan="1">7.0</td><td rowspan="1" colspan="1">6.1–7.2</td><td rowspan="1" colspan="1">6.8 ± 0.5</td><td rowspan="1" colspan="1">6.3</td><td rowspan="1" colspan="1">6.8</td><td rowspan="1" colspan="1">6.5</td><td rowspan="1" colspan="1">7.5</td><td rowspan="1" colspan="1">7.1</td><td rowspan="1" colspan="1">6.8</td><td rowspan="1" colspan="1">6.3–7.5</td><td rowspan="1" colspan="1">6.8 ± 0.4</td></tr><tr><td rowspan="1" colspan="1">
                        <abbrev xmlns:xlink="http://www.w3.org/1999/xlink" xlink:title="upper arm length (from axilla to elbow)" id="ABBRID0EYAFK" xlink:type="simple">UAL</abbrev>
                      </td><td rowspan="1" colspan="1">23.2</td><td rowspan="1" colspan="1">20.2</td><td rowspan="1" colspan="1">16.1</td><td rowspan="1" colspan="1">16.8</td><td rowspan="1" colspan="1">23.6</td><td rowspan="1" colspan="1">22.0</td><td rowspan="1" colspan="1">20.1</td><td rowspan="1" colspan="1">16.1–23.6</td><td rowspan="1" colspan="1">20.3 ± 2.9</td><td rowspan="1" colspan="1">18.4</td><td rowspan="1" colspan="1">18.6</td><td rowspan="1" colspan="1">15.6</td><td rowspan="1" colspan="1">17.6</td><td rowspan="1" colspan="1">22.0</td><td rowspan="1" colspan="1">19.0</td><td rowspan="1" colspan="1">15.6–22</td><td rowspan="1" colspan="1">18.5 ± 2.1</td></tr><tr><td rowspan="1" colspan="1">
                        <abbrev xmlns:xlink="http://www.w3.org/1999/xlink" xlink:title="fore arm length (from elbow to tip of third finger)" id="ABBRID0EUCFK" xlink:type="simple">FAL</abbrev>
                      </td><td rowspan="1" colspan="1">51.0</td><td rowspan="1" colspan="1">51.1</td><td rowspan="1" colspan="1">42.2</td><td rowspan="1" colspan="1">41.8</td><td rowspan="1" colspan="1">52.0</td><td rowspan="1" colspan="1">47.6</td><td rowspan="1" colspan="1">49.3</td><td rowspan="1" colspan="1">41.8–52.0</td><td rowspan="1" colspan="1">47.9 ± 4.3</td><td rowspan="1" colspan="1">44.5</td><td rowspan="1" colspan="1">42.8</td><td rowspan="1" colspan="1">42.4</td><td rowspan="1" colspan="1">41.5</td><td rowspan="1" colspan="1">51.4</td><td rowspan="1" colspan="1">46.8</td><td rowspan="1" colspan="1">41.5–51.4</td><td rowspan="1" colspan="1">44.9 ± 3.7</td></tr><tr><td rowspan="1" colspan="1">
                        <abbrev xmlns:xlink="http://www.w3.org/1999/xlink" xlink:title="femur length (from vent to knee)" id="ABBRID0EQEFK" xlink:type="simple">FeL</abbrev>
                      </td><td rowspan="1" colspan="1">52.8</td><td rowspan="1" colspan="1">55.7</td><td rowspan="1" colspan="1">48.1</td><td rowspan="1" colspan="1">49.8</td><td rowspan="1" colspan="1">59.0</td><td rowspan="1" colspan="1">56.0</td><td rowspan="1" colspan="1">53.0</td><td rowspan="1" colspan="1">48.1–59.0</td><td rowspan="1" colspan="1">53.5 ± 3.8</td><td rowspan="1" colspan="1">53.7</td><td rowspan="1" colspan="1">53.2</td><td rowspan="1" colspan="1">47.9</td><td rowspan="1" colspan="1">52.6</td><td rowspan="1" colspan="1">59.0</td><td rowspan="1" colspan="1">51.2</td><td rowspan="1" colspan="1">47.9–59</td><td rowspan="1" colspan="1">52.9 ± 3.6</td></tr><tr><td rowspan="1" colspan="1">
                        <abbrev xmlns:xlink="http://www.w3.org/1999/xlink" xlink:title="tibia length (from knee to tarsus)" id="ABBRID0EMGFK" xlink:type="simple">TbL</abbrev>
                      </td><td rowspan="1" colspan="1">60.3</td><td rowspan="1" colspan="1">59.2</td><td rowspan="1" colspan="1">51.2</td><td rowspan="1" colspan="1">52.1</td><td rowspan="1" colspan="1">62.5</td><td rowspan="1" colspan="1">59.0</td><td rowspan="1" colspan="1">58.0</td><td rowspan="1" colspan="1">51.2–62.5</td><td rowspan="1" colspan="1">57.5 ± 4.2</td><td rowspan="1" colspan="1">57.8</td><td rowspan="1" colspan="1">56.0</td><td rowspan="1" colspan="1">52.4</td><td rowspan="1" colspan="1">54.7</td><td rowspan="1" colspan="1">61.0</td><td rowspan="1" colspan="1">56.8</td><td rowspan="1" colspan="1">52.4–61</td><td rowspan="1" colspan="1">56.5 ± 2.9</td></tr><tr><td rowspan="1" colspan="1">
                        <abbrev xmlns:xlink="http://www.w3.org/1999/xlink" xlink:title="maximum tibia width" id="ABBRID0EIIFK" xlink:type="simple">TbW</abbrev>
                      </td><td rowspan="1" colspan="1">19.1</td><td rowspan="1" colspan="1">18.6</td><td rowspan="1" colspan="1">15.1</td><td rowspan="1" colspan="1">16.3</td><td rowspan="1" colspan="1">22.0</td><td rowspan="1" colspan="1">19.8</td><td rowspan="1" colspan="1">18.8</td><td rowspan="1" colspan="1">15.1–22.0</td><td rowspan="1" colspan="1">18.5 ± 2.3</td><td rowspan="1" colspan="1">17.5</td><td rowspan="1" colspan="1">17.3</td><td rowspan="1" colspan="1">16.5</td><td rowspan="1" colspan="1">18.5</td><td rowspan="1" colspan="1">22.0</td><td rowspan="1" colspan="1">19.0</td><td rowspan="1" colspan="1">16.5–22.0</td><td rowspan="1" colspan="1">18.5 ± 1.9</td></tr><tr><td rowspan="1" colspan="1">
                        <abbrev xmlns:xlink="http://www.w3.org/1999/xlink" xlink:title="foot length (from tarsus to tip of fourth toe)" id="ABBRID0EEKFK" xlink:type="simple">FoL</abbrev>
                      </td><td rowspan="1" colspan="1">77.8</td><td rowspan="1" colspan="1">76.7</td><td rowspan="1" colspan="1">66.7</td><td rowspan="1" colspan="1">68.1</td><td rowspan="1" colspan="1">81.0</td><td rowspan="1" colspan="1">79.0</td><td rowspan="1" colspan="1">79.0</td><td rowspan="1" colspan="1">66.7–81.0</td><td rowspan="1" colspan="1">75.5 ± 5.7</td><td rowspan="1" colspan="1">75.2</td><td rowspan="1" colspan="1">72.1</td><td rowspan="1" colspan="1">68.4</td><td rowspan="1" colspan="1">69.3</td><td rowspan="1" colspan="1">79.3</td><td rowspan="1" colspan="1">74.6</td><td rowspan="1" colspan="1">68.4–79.3</td><td rowspan="1" colspan="1">73.2 ± 4.1</td></tr><tr><td rowspan="1" colspan="1">
                        <abbrev xmlns:xlink="http://www.w3.org/1999/xlink" xlink:title="inner metatarsal tubercle length" id="ABBRID0EAMFK" xlink:type="simple">IMT</abbrev>
                      </td><td rowspan="1" colspan="1">11.1</td><td rowspan="1" colspan="1">10.1</td><td rowspan="1" colspan="1">9.4</td><td rowspan="1" colspan="1">9.7</td><td rowspan="1" colspan="1">10.5</td><td rowspan="1" colspan="1">10.0</td><td rowspan="1" colspan="1">10.2</td><td rowspan="1" colspan="1">9.4–11.1</td><td rowspan="1" colspan="1">10.1 ± 0.6</td><td rowspan="1" colspan="1">10.3</td><td rowspan="1" colspan="1">9.9</td><td rowspan="1" colspan="1">10.6</td><td rowspan="1" colspan="1">9.2</td><td rowspan="1" colspan="1">10.2</td><td rowspan="1" colspan="1">10.5</td><td rowspan="1" colspan="1">9.2–10.6</td><td rowspan="1" colspan="1">10.1 ± 0.5</td></tr><tr><td rowspan="1" colspan="1"><abbrev xmlns:xlink="http://www.w3.org/1999/xlink" xlink:title="head length (a parallel line with the vertebral column from posterior margin of mandible to tip of snout)" id="ABBRID0E3NFK" xlink:type="simple">HL</abbrev>/<abbrev xmlns:xlink="http://www.w3.org/1999/xlink" xlink:title="snout-vent length" id="ABBRID0EAOFK" xlink:type="simple">SVL</abbrev></td><td rowspan="1" colspan="1">0.37</td><td rowspan="1" colspan="1">0.37</td><td rowspan="1" colspan="1">0.40</td><td rowspan="1" colspan="1">0.40</td><td rowspan="1" colspan="1">0.37</td><td rowspan="1" colspan="1">0.38</td><td rowspan="1" colspan="1">0.39</td><td rowspan="1" colspan="1">0.37–0.4</td><td rowspan="1" colspan="1">0.38 ± 0.01</td><td rowspan="1" colspan="1">0.37</td><td rowspan="1" colspan="1">0.38</td><td rowspan="1" colspan="1">0.36</td><td rowspan="1" colspan="1">0.39</td><td rowspan="1" colspan="1">0.37</td><td rowspan="1" colspan="1">0.38</td><td rowspan="1" colspan="1">0.36–0.39</td><td rowspan="1" colspan="1">0.37 ± 0.01</td></tr><tr><td rowspan="1" colspan="1"><abbrev xmlns:xlink="http://www.w3.org/1999/xlink" xlink:title="maximum head width (at rictus)" id="ABBRID0E2PFK" xlink:type="simple">HW</abbrev>/<abbrev xmlns:xlink="http://www.w3.org/1999/xlink" xlink:title="snout-vent length" id="ABBRID0E6PFK" xlink:type="simple">SVL</abbrev></td><td rowspan="1" colspan="1">0.43</td><td rowspan="1" colspan="1">0.41</td><td rowspan="1" colspan="1">0.44</td><td rowspan="1" colspan="1">0.43</td><td rowspan="1" colspan="1">0.42</td><td rowspan="1" colspan="1">0.43</td><td rowspan="1" colspan="1">0.43</td><td rowspan="1" colspan="1">0.41–0.44</td><td rowspan="1" colspan="1">0.43 ± 0.01</td><td rowspan="1" colspan="1">0.43</td><td rowspan="1" colspan="1">0.43</td><td rowspan="1" colspan="1">0.41</td><td rowspan="1" colspan="1">0.43</td><td rowspan="1" colspan="1">0.42</td><td rowspan="1" colspan="1">0.42</td><td rowspan="1" colspan="1">0.41–0.43</td><td rowspan="1" colspan="1">0.42 ± 0.01</td></tr><tr><td rowspan="1" colspan="1"><abbrev xmlns:xlink="http://www.w3.org/1999/xlink" xlink:title="rostral length (from anterior corner of orbit to tip of snout)" id="ABBRID0E1RFK" xlink:type="simple">RL</abbrev>/<abbrev xmlns:xlink="http://www.w3.org/1999/xlink" xlink:title="snout-vent length" id="ABBRID0E5RFK" xlink:type="simple">SVL</abbrev></td><td rowspan="1" colspan="1">0.16</td><td rowspan="1" colspan="1">0.14</td><td rowspan="1" colspan="1">0.15</td><td rowspan="1" colspan="1">0.16</td><td rowspan="1" colspan="1">0.16</td><td rowspan="1" colspan="1">0.16</td><td rowspan="1" colspan="1">0.16</td><td rowspan="1" colspan="1">0.14–0.16</td><td rowspan="1" colspan="1">0.16 ± 0.01</td><td rowspan="1" colspan="1">0.15</td><td rowspan="1" colspan="1">0.15</td><td rowspan="1" colspan="1">0.15</td><td rowspan="1" colspan="1">0.15</td><td rowspan="1" colspan="1">0.16</td><td rowspan="1" colspan="1">0.16</td><td rowspan="1" colspan="1">0.15–0.16</td><td rowspan="1" colspan="1">0.15 ± 0.00</td></tr><tr><td rowspan="1" colspan="1"><abbrev xmlns:xlink="http://www.w3.org/1999/xlink" xlink:title="head length (a parallel line with the vertebral column from posterior margin of mandible to tip of snout)" id="ABBRID0EZTFK" xlink:type="simple">HL</abbrev>/<abbrev xmlns:xlink="http://www.w3.org/1999/xlink" xlink:title="maximum head width (at rictus)" id="ABBRID0E4TFK" xlink:type="simple">HW</abbrev></td><td rowspan="1" colspan="1">0.86</td><td rowspan="1" colspan="1">0.89</td><td rowspan="1" colspan="1">0.91</td><td rowspan="1" colspan="1">0.92</td><td rowspan="1" colspan="1">0.88</td><td rowspan="1" colspan="1">0.88</td><td rowspan="1" colspan="1">0.89</td><td rowspan="1" colspan="1">0.86–0.92</td><td rowspan="1" colspan="1">0.89 ± 0.02</td><td rowspan="1" colspan="1">0.87</td><td rowspan="1" colspan="1">0.87</td><td rowspan="1" colspan="1">0.88</td><td rowspan="1" colspan="1">0.90</td><td rowspan="1" colspan="1">0.89</td><td rowspan="1" colspan="1">0.90</td><td rowspan="1" colspan="1">0.87–0.9</td><td rowspan="1" colspan="1">0.88 ± 0.01</td></tr><tr><td rowspan="1" colspan="1"><abbrev xmlns:xlink="http://www.w3.org/1999/xlink" xlink:title="eye diameter" id="ABBRID0EYVFK" xlink:type="simple">ED</abbrev>/<abbrev xmlns:xlink="http://www.w3.org/1999/xlink" xlink:title="rostral length (from anterior corner of orbit to tip of snout)" id="ABBRID0E3VFK" xlink:type="simple">RL</abbrev></td><td rowspan="1" colspan="1">0.81</td><td rowspan="1" colspan="1">0.89</td><td rowspan="1" colspan="1">0.86</td><td rowspan="1" colspan="1">0.86</td><td rowspan="1" colspan="1">0.83</td><td rowspan="1" colspan="1">0.85</td><td rowspan="1" colspan="1">0.74</td><td rowspan="1" colspan="1">0.74–0.89</td><td rowspan="1" colspan="1">0.83 ± 0.05</td><td rowspan="1" colspan="1">0.84</td><td rowspan="1" colspan="1">0.86</td><td rowspan="1" colspan="1">0.88</td><td rowspan="1" colspan="1">0.81</td><td rowspan="1" colspan="1">0.79</td><td rowspan="1" colspan="1">0.81</td><td rowspan="1" colspan="1">0.79–0.88</td><td rowspan="1" colspan="1">0.83 ± 0.04</td></tr><tr><td rowspan="1" colspan="1"><abbrev xmlns:xlink="http://www.w3.org/1999/xlink" xlink:title="distance from anterior margin of tympanum to posterior corner of orbit" id="ABBRID0EXXFK" xlink:type="simple">TYE</abbrev>/<abbrev xmlns:xlink="http://www.w3.org/1999/xlink" xlink:title="tympanum diameter" id="ABBRID0E2XFK" xlink:type="simple">TD</abbrev></td><td rowspan="1" colspan="1">1.75</td><td rowspan="1" colspan="1">1.58</td><td rowspan="1" colspan="1">1.79</td><td rowspan="1" colspan="1">1.72</td><td rowspan="1" colspan="1">1.50</td><td rowspan="1" colspan="1">1.67</td><td rowspan="1" colspan="1">1.71</td><td rowspan="1" colspan="1">1.50–1.79</td><td rowspan="1" colspan="1">1.68 ± 0.10</td><td rowspan="1" colspan="1">1.43</td><td rowspan="1" colspan="1">1.89</td><td rowspan="1" colspan="1">1.55</td><td rowspan="1" colspan="1">1.74</td><td rowspan="1" colspan="1">1.61</td><td rowspan="1" colspan="1">1.42</td><td rowspan="1" colspan="1">1.42–1.89</td><td rowspan="1" colspan="1">1.61 ± 0.18</td></tr><tr><td rowspan="1" colspan="1"><abbrev xmlns:xlink="http://www.w3.org/1999/xlink" xlink:title="tympanum diameter" id="ABBRID0EWZFK" xlink:type="simple">TD</abbrev>/<abbrev xmlns:xlink="http://www.w3.org/1999/xlink" xlink:title="eye diameter" id="ABBRID0E1ZFK" xlink:type="simple">ED</abbrev></td><td rowspan="1" colspan="1">0.31</td><td rowspan="1" colspan="1">0.33</td><td rowspan="1" colspan="1">0.30</td><td rowspan="1" colspan="1">0.31</td><td rowspan="1" colspan="1">0.34</td><td rowspan="1" colspan="1">0.30</td><td rowspan="1" colspan="1">0.34</td><td rowspan="1" colspan="1">0.30–0.34</td><td rowspan="1" colspan="1">0.32 ± 0.02</td><td rowspan="1" colspan="1">0.34</td><td rowspan="1" colspan="1">0.28</td><td rowspan="1" colspan="1">0.35</td><td rowspan="1" colspan="1">0.36</td><td rowspan="1" colspan="1">0.33</td><td rowspan="1" colspan="1">0.37</td><td rowspan="1" colspan="1">0.28–0.37</td><td rowspan="1" colspan="1">0.34 ± 0.03</td></tr><tr><td rowspan="1" colspan="1"><abbrev xmlns:xlink="http://www.w3.org/1999/xlink" xlink:title="tibia length (from knee to tarsus)" id="ABBRID0EV2FK" xlink:type="simple">TbL</abbrev>/<abbrev xmlns:xlink="http://www.w3.org/1999/xlink" xlink:title="snout-vent length" id="ABBRID0EZ2FK" xlink:type="simple">SVL</abbrev></td><td rowspan="1" colspan="1">0.58</td><td rowspan="1" colspan="1">0.57</td><td rowspan="1" colspan="1">0.59</td><td rowspan="1" colspan="1">0.60</td><td rowspan="1" colspan="1">0.58</td><td rowspan="1" colspan="1">0.56</td><td rowspan="1" colspan="1">0.58</td><td rowspan="1" colspan="1">0.56–0.60</td><td rowspan="1" colspan="1">0.58 ± 0.01</td><td rowspan="1" colspan="1">0.58</td><td rowspan="1" colspan="1">0.57</td><td rowspan="1" colspan="1">0.57</td><td rowspan="1" colspan="1">0.56</td><td rowspan="1" colspan="1">0.57</td><td rowspan="1" colspan="1">0.55</td><td rowspan="1" colspan="1">0.55–0.58</td><td rowspan="1" colspan="1">0.57 ± 0.01</td></tr><tr><td rowspan="1" colspan="1"><abbrev xmlns:xlink="http://www.w3.org/1999/xlink" xlink:title="tibia length (from knee to tarsus)" id="ABBRID0EU4FK" xlink:type="simple">TbL</abbrev>/<abbrev xmlns:xlink="http://www.w3.org/1999/xlink" xlink:title="maximum tibia width" id="ABBRID0EY4FK" xlink:type="simple">TbW</abbrev></td><td rowspan="1" colspan="1">3.16</td><td rowspan="1" colspan="1">3.18</td><td rowspan="1" colspan="1">3.39</td><td rowspan="1" colspan="1">3.20</td><td rowspan="1" colspan="1">2.84</td><td rowspan="1" colspan="1">2.98</td><td rowspan="1" colspan="1">3.09</td><td rowspan="1" colspan="1">2.84–3.39</td><td rowspan="1" colspan="1">3.12 ± 0.17</td><td rowspan="1" colspan="1">3.30</td><td rowspan="1" colspan="1">3.24</td><td rowspan="1" colspan="1">3.18</td><td rowspan="1" colspan="1">2.96</td><td rowspan="1" colspan="1">2.77</td><td rowspan="1" colspan="1">2.99</td><td rowspan="1" colspan="1">2.77–3.3</td><td rowspan="1" colspan="1">3.07 ± 0.20</td></tr></tbody></table></table-wrap></tp:treatment-sec><tp:treatment-sec sec-type="Ecological notes" id="SECID0EO6FK"><title>Ecological notes.</title><p>Specimens were found between 19:00 and 23:00 in the headwaters of rocky streams (Fig. <xref ref-type="fig" rid="F12">12A</xref>). They were found in the water or on the ground of stream banks at elevations between 300 and 950 m a.s.l. The surrounding habitat was secondary forest of large, medium-sized, and small hardwoods mixed with shrubs and vines (Fig. <xref ref-type="fig" rid="F12">12B</xref>). Air temperatures at the sites ranged from 20.3–27.8 °C and relative humidity was 65–83%. Male advertisement calls and tadpoles of the species had not been recorded during our field surveys. Other amphibian species found at the sites included <italic><tp:taxon-name><tp:taxon-name-part taxon-name-part-type="genus" reg="Leptobrachella">Leptobrachella</tp:taxon-name-part><tp:taxon-name-part taxon-name-part-type="species" reg="eos">eos</tp:taxon-name-part></tp:taxon-name></italic> (Ohler, Wollenberg, Grosjean, Hendrix, Vences, Ziegler &amp; Dubois, 2011), <italic><tp:taxon-name><tp:taxon-name-part taxon-name-part-type="genus" reg="Xenophrys">Xenophrys</tp:taxon-name-part><tp:taxon-name-part taxon-name-part-type="species" reg="lancangica">lancangica</tp:taxon-name-part></tp:taxon-name></italic> Lyu, Wang &amp; Wang, 2023, <italic><tp:taxon-name><tp:taxon-name-part taxon-name-part-type="genus" reg="Limnonectes">Limnonectes</tp:taxon-name-part><tp:taxon-name-part taxon-name-part-type="species" reg="bannaensis">bannaensis</tp:taxon-name-part></tp:taxon-name></italic> Ye, Fei, Xie &amp; Jiang, 2007, <italic><tp:taxon-name><tp:taxon-name-part taxon-name-part-type="genus" reg="Amolops">Amolops</tp:taxon-name-part><tp:taxon-name-part taxon-name-part-type="species" reg="tanfuilianae">tanfuilianae</tp:taxon-name-part></tp:taxon-name></italic> Sheridan, Phimmachak, Sivongxay &amp; Stuart, 2023, <italic><tp:taxon-name><tp:taxon-name-part taxon-name-part-type="genus" reg="Odorrana">Odorrana</tp:taxon-name-part><tp:taxon-name-part taxon-name-part-type="species" reg="chloronota">chloronota</tp:taxon-name-part></tp:taxon-name></italic> (Günther, 1876), <italic><tp:taxon-name><tp:taxon-name-part taxon-name-part-type="genus" reg="Odorrana">O.</tp:taxon-name-part><tp:taxon-name-part taxon-name-part-type="species" reg="nasica">nasica</tp:taxon-name-part></tp:taxon-name></italic> (Boulenger, 1903), <italic><tp:taxon-name><tp:taxon-name-part taxon-name-part-type="genus" reg="Odorrana">O.</tp:taxon-name-part><tp:taxon-name-part taxon-name-part-type="species" reg="tiannanensis">tiannanensis</tp:taxon-name-part></tp:taxon-name></italic> (Yang &amp; Li, 1980), <italic><tp:taxon-name><tp:taxon-name-part taxon-name-part-type="genus" reg="Hylarana">Hylarana</tp:taxon-name-part><tp:taxon-name-part taxon-name-part-type="species" reg="maosonensis">maosonensis</tp:taxon-name-part></tp:taxon-name></italic> Bourret, 1937, <italic><tp:taxon-name><tp:taxon-name-part taxon-name-part-type="genus" reg="Kurixalus">Kurixalus</tp:taxon-name-part></tp:taxon-name></italic> sp., <italic><tp:taxon-name><tp:taxon-name-part taxon-name-part-type="genus" reg="Polypedates">Polypedates</tp:taxon-name-part><tp:taxon-name-part taxon-name-part-type="species" reg="megacephalus">megacephalus</tp:taxon-name-part></tp:taxon-name></italic> Hallowell, 1861, and <italic><tp:taxon-name><tp:taxon-name-part taxon-name-part-type="genus" reg="Rhacophorus">Rhacophorus</tp:taxon-name-part><tp:taxon-name-part taxon-name-part-type="species" reg="orlovi">orlovi</tp:taxon-name-part></tp:taxon-name></italic> Ziegler &amp; Köhler, 2001. During to field surveys in Vu Quang National Park (Ha Tinh Province) and Pu Hoat Nature Reserve (Nghe An Province) in April 2025, We also observed some individuals of the new species.</p><fig id="F12" position="float" orientation="portrait"><object-id xmlns:xlink="http://www.w3.org/1999/xlink" content-type="doi" xlink:type="simple">10.3897/zookeys.1240.147337.figure12</object-id><object-id xmlns:xlink="http://www.w3.org/1999/xlink" content-type="arpha" xlink:type="simple">051C374E-034E-5331-88EB-DDE631172D27</object-id><label>Figure 12.</label><caption><p>Habitat of <italic><tp:taxon-name><tp:taxon-name-part taxon-name-part-type="genus" reg="Quasipaa">Quasipaa</tp:taxon-name-part><tp:taxon-name-part taxon-name-part-type="species" reg="ohlerae">ohlerae</tp:taxon-name-part></tp:taxon-name></italic> sp. nov. in Xuan Lien Nature Reserve, Thanh Hoa Province, Viet Nam <bold>A</bold> microhabitat <bold>B</bold> evergreen forest.</p></caption><graphic xmlns:xlink="http://www.w3.org/1999/xlink" xlink:href="zookeys-1240-139_article-147337__-g012.jpg" position="float" orientation="portrait" xlink:type="simple" id="oo_1345844.jpg"><uri content-type="original_file" xlink:type="simple">https://binary.pensoft.net/fig/1345844</uri></graphic></fig></tp:treatment-sec><tp:treatment-sec sec-type="distribution" id="SECID0ENEGK"><title>Distribution.</title><p><italic><tp:taxon-name><tp:taxon-name-part taxon-name-part-type="genus" reg="Quasipaa">Quasipaa</tp:taxon-name-part><tp:taxon-name-part taxon-name-part-type="species" reg="ohlerae">ohlerae</tp:taxon-name-part></tp:taxon-name></italic> sp. nov. is currently known from Son La (Copia Nature Reserve), Thanh Hoa (Xuan Lien Nature Reserve), and Nghe An (Pu Hoat Nature Reserve) provinces, Vietnam. Data obtained from GenBank shows that this species was also recorded from Yunnan Province in China; Phongsaly Province in Laos; and Nan Province in Thailand (<xref ref-type="bibr" rid="B33">Suwannapoom et al. 2021</xref>; see Discussion below).</p></tp:treatment-sec><tp:treatment-sec sec-type="comparisons" id="SECID0ECFGK"><title>Comparisons.</title><p>We compared the new species with its congeners. <italic><tp:taxon-name><tp:taxon-name-part taxon-name-part-type="genus" reg="Quasipaa">Quasipaa</tp:taxon-name-part><tp:taxon-name-part taxon-name-part-type="species" reg="ohlerae">ohlerae</tp:taxon-name-part></tp:taxon-name></italic> sp. nov. differs from <italic><tp:taxon-name><tp:taxon-name-part taxon-name-part-type="genus" reg="Quasipaa">Q.</tp:taxon-name-part><tp:taxon-name-part taxon-name-part-type="species" reg="verrucospinosa">verrucospinosa</tp:taxon-name-part></tp:taxon-name></italic> by having nuptial spines on all fingers of males (vs absent on finger IV); males with nuptial spines on ventral surface of arms (vs absent); dense spines on lower lip and throat of males (vs small and scattered); a smaller ratio of <abbrev xmlns:xlink="http://www.w3.org/1999/xlink" xlink:title="tympanum diameter" id="ABBRID0E5FGK" xlink:type="simple">TD</abbrev>/<abbrev xmlns:xlink="http://www.w3.org/1999/xlink" xlink:title="eye diameter" id="ABBRID0ECGGK" xlink:type="simple">ED</abbrev> (0.32, <italic>n</italic> = 7 in males and 0.34, <italic>n</italic> = 6 in females vs 0.53, <italic>n</italic> = 7 in males and 0.50, <italic>n</italic> = 7 in females); a greater ratio of <abbrev xmlns:xlink="http://www.w3.org/1999/xlink" xlink:title="distance from anterior margin of tympanum to posterior corner of orbit" id="ABBRID0EOGGK" xlink:type="simple">TYE</abbrev>/<abbrev xmlns:xlink="http://www.w3.org/1999/xlink" xlink:title="tympanum diameter" id="ABBRID0ESGGK" xlink:type="simple">TD</abbrev> (1.68, <italic>n</italic> = 7 in males and 1.61, <italic>n</italic> = 6 in females vs 1.16, <italic>n</italic> = 7 in males and 1.14, <italic>n</italic> = 7 in females), inner metatarsal tubercle oval (vs inner metatarsal tubercle round); different dorsal color pattern (dark brown vs yellowish grey); different ventral color pattern (immaculate white vs pale yellow); iris dark green (vs pale copper); and females with wholly unpigmented eggs (vs melanic poles).</p><p><italic><tp:taxon-name><tp:taxon-name-part taxon-name-part-type="genus" reg="Quasipaa">Quasipaa</tp:taxon-name-part><tp:taxon-name-part taxon-name-part-type="species" reg="ohlerae">ohlerae</tp:taxon-name-part></tp:taxon-name></italic> sp. nov. differs from <italic><tp:taxon-name><tp:taxon-name-part taxon-name-part-type="genus" reg="Quasipaa">Q.</tp:taxon-name-part><tp:taxon-name-part taxon-name-part-type="species" reg="acanthophora">acanthophora</tp:taxon-name-part></tp:taxon-name></italic> by having the dorsum with thick ridges (vs small tubercles); males with nuptial spines on ventral surface of arms (vs absent); males with nuptial spines on all fingers (vs absent on finger IV); dense spines present on throat and chest of males (vs small and scattered); and iris dark green (vs copper on upper and greyish on lower).</p><p><italic><tp:taxon-name><tp:taxon-name-part taxon-name-part-type="genus" reg="Quasipaa">Quasipaa</tp:taxon-name-part><tp:taxon-name-part taxon-name-part-type="species" reg="ohlerae">ohlerae</tp:taxon-name-part></tp:taxon-name></italic> sp. nov. differs from <italic><tp:taxon-name><tp:taxon-name-part taxon-name-part-type="genus" reg="Quasipaa">Q.</tp:taxon-name-part><tp:taxon-name-part taxon-name-part-type="species" reg="boulengeri">boulengeri</tp:taxon-name-part></tp:taxon-name></italic> by having the dorsum with thick ridges and round tubercles (vs elongate ridges), males with nuptial spines on all fingers (vs absent on finger IV), males with nuptial spines on throat and ventral surface of arms (vs absent), different ventral color pattern (immaculate white vs pale yellow), and iris dark green (vs copper on upper and greyish on lower).</p><p><italic><tp:taxon-name><tp:taxon-name-part taxon-name-part-type="genus" reg="Quasipaa">Quasipaa</tp:taxon-name-part><tp:taxon-name-part taxon-name-part-type="species" reg="ohlerae">ohlerae</tp:taxon-name-part></tp:taxon-name></italic> sp. nov. differs from <italic><tp:taxon-name><tp:taxon-name-part taxon-name-part-type="genus" reg="Quasipaa">Q.</tp:taxon-name-part><tp:taxon-name-part taxon-name-part-type="species" reg="courtoisi">courtoisi</tp:taxon-name-part></tp:taxon-name></italic> by having a smaller size in males (<abbrev xmlns:xlink="http://www.w3.org/1999/xlink" xlink:title="snout-vent length" id="ABBRID0EGJGK" xlink:type="simple">SVL</abbrev> 86.7–107.8 mm, <italic>n</italic> = 7 vs 126 mm, <italic>n</italic> = 1), males with nuptial spines on throat and ventral surface of arms (vs absent) and males with nuptial spines on all fingers (vs absent on finger IV).</p><p><italic><tp:taxon-name><tp:taxon-name-part taxon-name-part-type="genus" reg="Quasipaa">Quasipaa</tp:taxon-name-part><tp:taxon-name-part taxon-name-part-type="species" reg="ohlerae">ohlerae</tp:taxon-name-part></tp:taxon-name></italic> sp. nov. differs from <italic><tp:taxon-name><tp:taxon-name-part taxon-name-part-type="genus" reg="Quasipaa">Q.</tp:taxon-name-part><tp:taxon-name-part taxon-name-part-type="species" reg="delacouri">delacouri</tp:taxon-name-part></tp:taxon-name></italic> by having the dorsum with thick ridges and round tubercles (vs smooth); males with nuptial pad on fingers I and II (vs absent); and males with nuptial spines (vs absent); different dorsal color pattern (dark brown vs brick red with black spots); and tibio-tarsal articulation reaching to nostril (vs tibio-tarsal articulation reaching to tip of snout), a greater ratio of <abbrev xmlns:xlink="http://www.w3.org/1999/xlink" xlink:title="tympanum diameter" id="ABBRID0EGKGK" xlink:type="simple">TD</abbrev>/<abbrev xmlns:xlink="http://www.w3.org/1999/xlink" xlink:title="eye diameter" id="ABBRID0EKKGK" xlink:type="simple">ED</abbrev> (0.32, <italic>n</italic> = 7 in males and 0.34, <italic>n</italic> = 6 in females vs 0.26, <italic>n</italic> = 3 in males and 0.24, <italic>n</italic> = 3 in females); a smaller ratio of <abbrev xmlns:xlink="http://www.w3.org/1999/xlink" xlink:title="distance from anterior margin of tympanum to posterior corner of orbit" id="ABBRID0EWKGK" xlink:type="simple">TYE</abbrev>/<abbrev xmlns:xlink="http://www.w3.org/1999/xlink" xlink:title="tympanum diameter" id="ABBRID0E1KGK" xlink:type="simple">TD</abbrev> (1.68, <italic>n</italic> = 7 in males and 1.61, <italic>n</italic> = 6 in females vs 2.15, <italic>n</italic> = 3 in males and 1.93, <italic>n</italic> = 3 in females) (Figs <xref ref-type="fig" rid="F13">13</xref>–<xref ref-type="fig" rid="F15">15</xref>, Table <xref ref-type="table" rid="T5">5</xref>).</p><fig id="F13" position="float" orientation="portrait"><object-id xmlns:xlink="http://www.w3.org/1999/xlink" content-type="doi" xlink:type="simple">10.3897/zookeys.1240.147337.figure13</object-id><object-id xmlns:xlink="http://www.w3.org/1999/xlink" content-type="arpha" xlink:type="simple">22917DA8-621F-588D-86DE-C754A4FFE06D</object-id><label>Figure 13.</label><caption><p><italic><tp:taxon-name><tp:taxon-name-part taxon-name-part-type="genus" reg="Quasipaa">Quasipaa</tp:taxon-name-part><tp:taxon-name-part taxon-name-part-type="species" reg="delacouri">delacouri</tp:taxon-name-part></tp:taxon-name></italic> in life <bold>A</bold> dorsolateral view <bold>B</bold> ventral view (<abbrev xmlns:xlink="http://www.w3.org/1999/xlink" content-type="institution" xlink:title="Institute of Ecology and Biological Resources" id="ABBRID0EJMGK" xlink:type="simple">IEBR</abbrev> A.5017, male).</p></caption><graphic xmlns:xlink="http://www.w3.org/1999/xlink" xlink:href="zookeys-1240-139_article-147337__-g013.jpg" position="float" orientation="portrait" xlink:type="simple" id="oo_1345845.jpg"><uri content-type="original_file" xlink:type="simple">https://binary.pensoft.net/fig/1345845</uri></graphic></fig><p><italic><tp:taxon-name><tp:taxon-name-part taxon-name-part-type="genus" reg="Quasipaa">Quasipaa</tp:taxon-name-part><tp:taxon-name-part taxon-name-part-type="species" reg="ohlerae">ohlerae</tp:taxon-name-part></tp:taxon-name></italic> sp. nov. differs from <italic><tp:taxon-name><tp:taxon-name-part taxon-name-part-type="genus" reg="Quasipaa">Q.</tp:taxon-name-part><tp:taxon-name-part taxon-name-part-type="species" reg="exilispinosa">exilispinosa</tp:taxon-name-part></tp:taxon-name></italic> by having a larger size (<abbrev xmlns:xlink="http://www.w3.org/1999/xlink" xlink:title="snout-vent length" id="ABBRID0ELNGK" xlink:type="simple">SVL</abbrev> 86.7–107.8 mm, <italic>n</italic> = 7 in males and 92.7–107.0 mm, <italic>n</italic> = 6 in females vs <abbrev xmlns:xlink="http://www.w3.org/1999/xlink" xlink:title="snout-vent length" id="ABBRID0ETNGK" xlink:type="simple">SVL</abbrev> 44.2–66.5 mm, <italic>n</italic> = 20 in males and 40.0–63.3 mm, <italic>n</italic> = 20 in females); dorsum with thick ridges (vs small tubercles); males with nuptial spines on throat and ventral surface of arms (vs absent); males with nuptial spines on all fingers (vs absent on finger IV); and iris dark green (vs copper on upper and greyish on lower).</p><fig id="F14" position="float" orientation="portrait"><object-id xmlns:xlink="http://www.w3.org/1999/xlink" content-type="doi" xlink:type="simple">10.3897/zookeys.1240.147337.figure14</object-id><object-id xmlns:xlink="http://www.w3.org/1999/xlink" content-type="arpha" xlink:type="simple">E5FACF65-99EC-53F6-890E-396D49B8A651</object-id><label>Figure 14.</label><caption><p><italic><tp:taxon-name><tp:taxon-name-part taxon-name-part-type="genus" reg="Quasipaa">Quasipaa</tp:taxon-name-part><tp:taxon-name-part taxon-name-part-type="species" reg="delacouri">delacouri</tp:taxon-name-part></tp:taxon-name></italic> (<abbrev xmlns:xlink="http://www.w3.org/1999/xlink" content-type="institution" xlink:title="Institute of Ecology and Biological Resources" id="ABBRID0EOOGK" xlink:type="simple">IEBR</abbrev> A.5017, male) in preservative <bold>A</bold> dorsolateral view <bold>B</bold> ventral view. The red oval indicates testicles of male. Scale bars: 10 mm</p></caption><graphic xmlns:xlink="http://www.w3.org/1999/xlink" xlink:href="zookeys-1240-139_article-147337__-g014.jpg" position="float" orientation="portrait" xlink:type="simple" id="oo_1345846.jpg"><uri content-type="original_file" xlink:type="simple">https://binary.pensoft.net/fig/1345846</uri></graphic></fig><p><italic><tp:taxon-name><tp:taxon-name-part taxon-name-part-type="genus" reg="Quasipaa">Quasipaa</tp:taxon-name-part><tp:taxon-name-part taxon-name-part-type="species" reg="ohlerae">ohlerae</tp:taxon-name-part></tp:taxon-name></italic> sp. nov. differs from <italic><tp:taxon-name><tp:taxon-name-part taxon-name-part-type="genus" reg="Quasipaa">Q.</tp:taxon-name-part><tp:taxon-name-part taxon-name-part-type="species" reg="fasciculispina">fasciculispina</tp:taxon-name-part></tp:taxon-name></italic> by having a smaller ratio of <abbrev xmlns:xlink="http://www.w3.org/1999/xlink" xlink:title="distance from anterior margin of tympanum to posterior corner of orbit" id="ABBRID0EUPGK" xlink:type="simple">TYE</abbrev>/<abbrev xmlns:xlink="http://www.w3.org/1999/xlink" xlink:title="tympanum diameter" id="ABBRID0EYPGK" xlink:type="simple">TD</abbrev> in males (1.68, <italic>n</italic> = 7 vs 2.0, <italic>n</italic> = 1); each chest tubercle with only one black spine in males (vs each chest tubercle with 5–10 black spines); iris dark green (vs bright copper-colored); and external vocal sac absent (vs vocal sac openings in floor of mouth).</p><fig id="F15" position="float" orientation="portrait"><object-id xmlns:xlink="http://www.w3.org/1999/xlink" content-type="doi" xlink:type="simple">10.3897/zookeys.1240.147337.figure15</object-id><object-id xmlns:xlink="http://www.w3.org/1999/xlink" content-type="arpha" xlink:type="simple">78F2A39E-40CB-50C4-9E93-43E2C11A67C6</object-id><label>Figure 15.</label><caption><p><italic><tp:taxon-name><tp:taxon-name-part taxon-name-part-type="genus" reg="Quasipaa">Quasipaa</tp:taxon-name-part><tp:taxon-name-part taxon-name-part-type="species" reg="delacouri">delacouri</tp:taxon-name-part></tp:taxon-name></italic><bold>A</bold> lower left hand of male (<abbrev xmlns:xlink="http://www.w3.org/1999/xlink" content-type="institution" xlink:title="Institute of Ecology and Biological Resources" id="ABBRID0EVQGK" xlink:type="simple">IEBR</abbrev> A.5017) <bold>B</bold> upper right hand of male (<abbrev xmlns:xlink="http://www.w3.org/1999/xlink" content-type="institution" xlink:title="Institute of Ecology and Biological Resources" id="ABBRID0E3QGK" xlink:type="simple">IEBR</abbrev> A.5017) <bold>C</bold> iris of male (<abbrev xmlns:xlink="http://www.w3.org/1999/xlink" content-type="institution" xlink:title="Institute of Ecology and Biological Resources" id="ABBRID0EDRGK" xlink:type="simple">IEBR</abbrev> A.5017) <bold>D</bold> lower right foot of male (<abbrev xmlns:xlink="http://www.w3.org/1999/xlink" content-type="institution" xlink:title="Institute of Ecology and Biological Resources" id="ABBRID0EKRGK" xlink:type="simple">IEBR</abbrev> A.5017).</p></caption><graphic xmlns:xlink="http://www.w3.org/1999/xlink" xlink:href="zookeys-1240-139_article-147337__-g015.jpg" position="float" orientation="portrait" xlink:type="simple" id="oo_1345847.jpg"><uri content-type="original_file" xlink:type="simple">https://binary.pensoft.net/fig/1345847</uri></graphic></fig><p><italic><tp:taxon-name><tp:taxon-name-part taxon-name-part-type="genus" reg="Quasipaa">Quasipaa</tp:taxon-name-part><tp:taxon-name-part taxon-name-part-type="species" reg="ohlerae">ohlerae</tp:taxon-name-part></tp:taxon-name></italic> sp. nov. differs from <italic><tp:taxon-name><tp:taxon-name-part taxon-name-part-type="genus" reg="Quasipaa">Q.</tp:taxon-name-part><tp:taxon-name-part taxon-name-part-type="species" reg="jiulongensis">jiulongensis</tp:taxon-name-part></tp:taxon-name></italic> by having the dorsum with thick ridges (vs small tubercles); males with nuptial spines on throat and ventral surface of arms of males (vs absent); males with nuptial spines on all fingers (vs absent on fingers III and IV); the absence of pale-colored longitudinal stripes on upper jaw edge (vs present); and the absence of four or five yellow dorsal dots arranged in longitudinal rows (vs present).</p><p><italic><tp:taxon-name><tp:taxon-name-part taxon-name-part-type="genus" reg="Quasipaa">Quasipaa</tp:taxon-name-part><tp:taxon-name-part taxon-name-part-type="species" reg="ohlerae">ohlerae</tp:taxon-name-part></tp:taxon-name></italic> sp. nov. differs from <italic><tp:taxon-name><tp:taxon-name-part taxon-name-part-type="genus" reg="Quasipaa">Q.</tp:taxon-name-part><tp:taxon-name-part taxon-name-part-type="species" reg="robertingeri">robertingeri</tp:taxon-name-part></tp:taxon-name></italic> by having the dorsum with thick ridges and round tubercles (vs elongate ridges); males with nuptial spines on all fingers (vs absent on finger IV); males with nuptial spines on throat and ventral surface of arms (vs absent); different ventral color pattern (immaculate white vs pale yellow); and iris dark green (vs copper on upper and greyish on lower).</p><p><italic><tp:taxon-name><tp:taxon-name-part taxon-name-part-type="genus" reg="Quasipaa">Quasipaa</tp:taxon-name-part><tp:taxon-name-part taxon-name-part-type="species" reg="ohlerae">ohlerae</tp:taxon-name-part></tp:taxon-name></italic> sp. nov. differs from <italic><tp:taxon-name><tp:taxon-name-part taxon-name-part-type="genus" reg="Quasipaa">Q.</tp:taxon-name-part><tp:taxon-name-part taxon-name-part-type="species" reg="shini">shini</tp:taxon-name-part></tp:taxon-name></italic> by the males having nuptial spines on all fingers (vs absent on finger IV), on throat and ventral surface of arms (vs absent), and each chest tubercle with only one black spine in males (vs each chest tubercle with 3–8 black spines).</p><p><italic><tp:taxon-name><tp:taxon-name-part taxon-name-part-type="genus" reg="Quasipaa">Quasipaa</tp:taxon-name-part><tp:taxon-name-part taxon-name-part-type="species" reg="ohlerae">ohlerae</tp:taxon-name-part></tp:taxon-name></italic> sp. nov. differs from <italic><tp:taxon-name><tp:taxon-name-part taxon-name-part-type="genus" reg="Quasipaa">Q.</tp:taxon-name-part><tp:taxon-name-part taxon-name-part-type="species" reg="spinosa">spinosa</tp:taxon-name-part></tp:taxon-name></italic> by having the dorsum with thick ridges (vs small tubercles); the absence of pale-colored longitudinal stripes on upper jaw edge (vs present); males with nuptial spines on throat and ventral surface of arms of males (vs absent); and males with nuptial spines on all fingers (vs absent on fingers III and IV).</p><p><italic><tp:taxon-name><tp:taxon-name-part taxon-name-part-type="genus" reg="Quasipaa">Quasipaa</tp:taxon-name-part><tp:taxon-name-part taxon-name-part-type="species" reg="ohlerae">ohlerae</tp:taxon-name-part></tp:taxon-name></italic> sp. nov. differs from <italic><tp:taxon-name><tp:taxon-name-part taxon-name-part-type="genus" reg="Quasipaa">Q.</tp:taxon-name-part><tp:taxon-name-part taxon-name-part-type="species" reg="taoi">taoi</tp:taxon-name-part></tp:taxon-name></italic> by its lager size (<abbrev xmlns:xlink="http://www.w3.org/1999/xlink" xlink:title="snout-vent length" id="ABBRID0EMVGK" xlink:type="simple">SVL</abbrev> 86.7–107.8 mm, <italic>n</italic> = 7 in males and 92.7–107.0 mm, <italic>n</italic> = 6 in females vs 79.6–84.3 mm, <italic>n</italic> = 3 in males and 64.6–69.9 mm, <italic>n</italic> = 3 in females); a greater ratio of <abbrev xmlns:xlink="http://www.w3.org/1999/xlink" xlink:title="distance from anterior margin of tympanum to posterior corner of orbit" id="ABBRID0EYVGK" xlink:type="simple">TYE</abbrev>/<abbrev xmlns:xlink="http://www.w3.org/1999/xlink" xlink:title="tympanum diameter" id="ABBRID0E3VGK" xlink:type="simple">TD</abbrev> (1.68, <italic>n</italic> = 7 in males and 1.61, <italic>n</italic> = 6 in females vs 1.11, <italic>n</italic> = 3 in males and 1.20, <italic>n</italic> = 3 in females); the presence of nuptial spines on chest and belly in males (vs absent); iris dark green (vs dark copper); and tibio-tarsal articulation reaching to nostril (vs tibio-tarsal articulation reaching to tip of snout).</p><p><italic><tp:taxon-name><tp:taxon-name-part taxon-name-part-type="genus" reg="Quasipaa">Quasipaa</tp:taxon-name-part><tp:taxon-name-part taxon-name-part-type="species" reg="ohlerae">ohlerae</tp:taxon-name-part></tp:taxon-name></italic> sp. nov. differs from <italic><tp:taxon-name><tp:taxon-name-part taxon-name-part-type="genus" reg="Quasipaa">Q.</tp:taxon-name-part><tp:taxon-name-part taxon-name-part-type="species" reg="yei">yei</tp:taxon-name-part></tp:taxon-name></italic> by its larger size (<abbrev xmlns:xlink="http://www.w3.org/1999/xlink" xlink:title="snout-vent length" id="ABBRID0EAXGK" xlink:type="simple">SVL</abbrev> 86.7–107.8 mm, <italic>n</italic> = 7 in males and 92.7–107.0 mm, <italic>n</italic> = 6 in females vs 49.7–64.0 mm, <italic>n</italic> = 25 in males and 69.0–83.0 mm, <italic>n</italic> = 25 in females); males with nuptial spines on lower flanks, ventral surface of forelimbs, lower lip, throat, chest, 2/3 anterior part of belly (vs absent); males with nuptial spines on all fingers (vs absent); and the absence of nuptial spines around vent (vs present).</p></tp:treatment-sec><tp:treatment-sec sec-type="etymology" id="SECID0EMXGK"><title>Etymology.</title><p>The new species is named in honor of our colleague and friend, Prof. Dr. Annemarie Ohler from the Département de Systématique et Evolution, Muséum National d’Histoire Naturelle, Paris, France, in recognition of her great contributions towards a better understanding of the amphibian systematics of the Indochinese region. We recommend “Ohler’s Spiny Frog” as the common English name of the new species and the common name in Vietnamese as “Ếch gai sần ohler”.</p></tp:treatment-sec><tp:treatment-sec><!--Section generated to contain objects referenced in tp:taxon-treatment.--><table-wrap id="T5" position="float" orientation="portrait"><label>Table 5.</label><caption><p>Measurements (in mm) and proportions of <italic><tp:taxon-name><tp:taxon-name-part taxon-name-part-type="genus" reg="Quasipaa">Quasipaa</tp:taxon-name-part><tp:taxon-name-part taxon-name-part-type="species" reg="verrucospinosa">verrucospinosa</tp:taxon-name-part></tp:taxon-name></italic> (M = Male, F = Female, <abbrev xmlns:xlink="http://www.w3.org/1999/xlink" xlink:title="standard deviation" id="ABBRID0EK3BK" xlink:type="simple">SD</abbrev> = standard deviation; for other abbreviations see Material and methods).</p></caption><table id="TID0EODCK" rules="all"><tbody><tr><th rowspan="1" colspan="1"/><th rowspan="1" colspan="4">
                        <italic>
                          <tp:taxon-name><tp:taxon-name-part taxon-name-part-type="genus" reg="Quasipaa">Quasipaa</tp:taxon-name-part><tp:taxon-name-part taxon-name-part-type="species" reg="verrucospinosa">verrucospinosa</tp:taxon-name-part></tp:taxon-name>
                        </italic>
                      </th><th rowspan="1" colspan="4">
                        <italic>
                          <tp:taxon-name><tp:taxon-name-part taxon-name-part-type="genus" reg="Quasipaa">Quasipaa</tp:taxon-name-part><tp:taxon-name-part taxon-name-part-type="species" reg="delacouri">delacouri</tp:taxon-name-part></tp:taxon-name>
                        </italic>
                      </th></tr><tr><th rowspan="1" colspan="1">Voucher</th><th rowspan="1" colspan="1">Min–Max (<italic>n</italic> = 7)</th><th rowspan="1" colspan="1">Mean ± <abbrev xmlns:xlink="http://www.w3.org/1999/xlink" xlink:title="standard deviation" id="ABBRID0EC5BK" xlink:type="simple">SD</abbrev> (<italic>n</italic> = 7)</th><th rowspan="1" colspan="1">Min–Max (<italic>n</italic> = 7)</th><th rowspan="1" colspan="1">Mean ± <abbrev xmlns:xlink="http://www.w3.org/1999/xlink" xlink:title="standard deviation" id="ABBRID0ES5BK" xlink:type="simple">SD</abbrev> (<italic>n</italic> = 7)</th><th rowspan="1" colspan="1">Min–Max (<italic>n</italic> = 3)</th><th rowspan="1" colspan="1">Mean ± <abbrev xmlns:xlink="http://www.w3.org/1999/xlink" xlink:title="standard deviation" id="ABBRID0EC6BK" xlink:type="simple">SD</abbrev> (<italic>n</italic> = 3)</th><th rowspan="1" colspan="1">Min–Max (<italic>n</italic> = 3)</th><th rowspan="1" colspan="1">Mean ± <abbrev xmlns:xlink="http://www.w3.org/1999/xlink" xlink:title="standard deviation" id="ABBRID0ES6BK" xlink:type="simple">SD</abbrev> (<italic>n</italic> = 3)</th></tr><tr><td rowspan="1" colspan="1">Sex</td><td rowspan="1" colspan="1">M</td><td rowspan="1" colspan="1">M</td><td rowspan="1" colspan="1">F</td><td rowspan="1" colspan="1">F</td><td rowspan="1" colspan="1">M</td><td rowspan="1" colspan="1">M</td><td rowspan="1" colspan="1">F</td><td rowspan="1" colspan="1">F</td></tr><tr><td rowspan="1" colspan="1">
                        <abbrev xmlns:xlink="http://www.w3.org/1999/xlink" xlink:title="snout-vent length" id="ABBRID0EZACK" xlink:type="simple">SVL</abbrev>
                      </td><td rowspan="1" colspan="1">84.5–105.5</td><td rowspan="1" colspan="1">100.7 ± 6.6</td><td rowspan="1" colspan="1">75.2–94.7</td><td rowspan="1" colspan="1">86.8 ± 7.4</td><td rowspan="1" colspan="1">95.9–104.9</td><td rowspan="1" colspan="1">99.8 ± 4.6</td><td rowspan="1" colspan="1">90.5–98.4</td><td rowspan="1" colspan="1">94.1 ± 4.0</td></tr><tr><td rowspan="1" colspan="1">
                        <abbrev xmlns:xlink="http://www.w3.org/1999/xlink" xlink:title="head length (a parallel line with the vertebral column from posterior margin of mandible to tip of snout)" id="ABBRID0E1BCK" xlink:type="simple">HL</abbrev>
                      </td><td rowspan="1" colspan="1">31.1–39.9</td><td rowspan="1" colspan="1">38 ± 2.8</td><td rowspan="1" colspan="1">29.6–34.9</td><td rowspan="1" colspan="1">32.8 ± 20</td><td rowspan="1" colspan="1">33.5–35.6</td><td rowspan="1" colspan="1">34.3 ± 1.1</td><td rowspan="1" colspan="1">33.4–36.5</td><td rowspan="1" colspan="1">35.17 ± 1.6</td></tr><tr><td rowspan="1" colspan="1">
                        <abbrev xmlns:xlink="http://www.w3.org/1999/xlink" xlink:title="maximum head width (at rictus)" id="ABBRID0E2CCK" xlink:type="simple">HW</abbrev>
                      </td><td rowspan="1" colspan="1">35.7–44.7</td><td rowspan="1" colspan="1">42.9 ± 3</td><td rowspan="1" colspan="1">33.3–39.6</td><td rowspan="1" colspan="1">37 ± 2.2</td><td rowspan="1" colspan="1">33.5–37.6</td><td rowspan="1" colspan="1">36.7 ± 1.0</td><td rowspan="1" colspan="1">34.6–40.0</td><td rowspan="1" colspan="1">37,1 ± 2.7</td></tr><tr><td rowspan="1" colspan="1">
                        <abbrev xmlns:xlink="http://www.w3.org/1999/xlink" xlink:title="distance from posterior margin of mandible to nostril" id="ABBRID0E3DCK" xlink:type="simple">MN</abbrev>
                      </td><td rowspan="1" colspan="1">21.9–27.3</td><td rowspan="1" colspan="1">26 ± 2</td><td rowspan="1" colspan="1">21.6–25.4</td><td rowspan="1" colspan="1">23.7 ± 1.3</td><td rowspan="1" colspan="1">27.8–28.9</td><td rowspan="1" colspan="1">28.4 ± 0.6</td><td rowspan="1" colspan="1">23.9–29.5</td><td rowspan="1" colspan="1">27.2 ± 2.9</td></tr><tr><td rowspan="1" colspan="1">
                        <abbrev xmlns:xlink="http://www.w3.org/1999/xlink" xlink:title="distance from posterior margin of mandible to anterior margin of orbit" id="ABBRID0E4ECK" xlink:type="simple">MFE</abbrev>
                      </td><td rowspan="1" colspan="1">17.7–21.1</td><td rowspan="1" colspan="1">20.3 ± 1.1</td><td rowspan="1" colspan="1">16.6–20.1</td><td rowspan="1" colspan="1">18.6 ± 1.1</td><td rowspan="1" colspan="1">22.7–24.7</td><td rowspan="1" colspan="1">23.6 ± 1.0</td><td rowspan="1" colspan="1">17.8–25.7</td><td rowspan="1" colspan="1">22.4 ± 4.1</td></tr><tr><td rowspan="1" colspan="1">
                        <abbrev xmlns:xlink="http://www.w3.org/1999/xlink" xlink:title="distance from posterior margin of mandible to posterior margin of eye" id="ABBRID0E5FCK" xlink:type="simple">MBE</abbrev>
                      </td><td rowspan="1" colspan="1">10.2–13.4</td><td rowspan="1" colspan="1">11.7 ± 1.1</td><td rowspan="1" colspan="1">8.6–11.8</td><td rowspan="1" colspan="1">10.5 ± 1</td><td rowspan="1" colspan="1">15.6–16.8</td><td rowspan="1" colspan="1">16.0 ± 0.7</td><td rowspan="1" colspan="1">14.5–17.4</td><td rowspan="1" colspan="1">15.7 ± 1.5</td></tr><tr><td rowspan="1" colspan="1">
                        <abbrev xmlns:xlink="http://www.w3.org/1999/xlink" xlink:title="rostral length (from anterior corner of orbit to tip of snout)" id="ABBRID0E6GCK" xlink:type="simple">RL</abbrev>
                      </td><td rowspan="1" colspan="1">13.2–15.4</td><td rowspan="1" colspan="1">15.1 ± 0.7</td><td rowspan="1" colspan="1">11.9–14.2</td><td rowspan="1" colspan="1">13.1 ± 1</td><td rowspan="1" colspan="1">13.2–14.7</td><td rowspan="1" colspan="1">14.1 ± 0.8</td><td rowspan="1" colspan="1">11.5–15.2</td><td rowspan="1" colspan="1">13.7 ± 1.9</td></tr><tr><td rowspan="1" colspan="1">
                        <abbrev xmlns:xlink="http://www.w3.org/1999/xlink" xlink:title="eye diameter" id="ABBRID0EAICK" xlink:type="simple">ED</abbrev>
                      </td><td rowspan="1" colspan="1">8.6–10.8</td><td rowspan="1" colspan="1">10.3 ± 0.7</td><td rowspan="1" colspan="1">9–11.5</td><td rowspan="1" colspan="1">10 ± 1</td><td rowspan="1" colspan="1">11.3–12.9</td><td rowspan="1" colspan="1">11.9 ± 0.8</td><td rowspan="1" colspan="1">11.1–12.9</td><td rowspan="1" colspan="1">12.3 ± 1.0</td></tr><tr><td rowspan="1" colspan="1">
                        <abbrev xmlns:xlink="http://www.w3.org/1999/xlink" xlink:title="maximum width of upper eyelid" id="ABBRID0EBJCK" xlink:type="simple">UEW</abbrev>
                      </td><td rowspan="1" colspan="1">6.5–8.4</td><td rowspan="1" colspan="1">7.7 ± 0.6</td><td rowspan="1" colspan="1">6.0–7.5</td><td rowspan="1" colspan="1">7.0 ± 0.6</td><td rowspan="1" colspan="1">7.9–9.6</td><td rowspan="1" colspan="1">8.8 ± 0.9</td><td rowspan="1" colspan="1">7.1–8.8</td><td rowspan="1" colspan="1">7.8 ± 0.9</td></tr><tr><td rowspan="1" colspan="1">
                        <abbrev xmlns:xlink="http://www.w3.org/1999/xlink" xlink:title="internarial distance (distance between nostrils)" id="ABBRID0ECKCK" xlink:type="simple">IND</abbrev>
                      </td><td rowspan="1" colspan="1">7.3–9.7</td><td rowspan="1" colspan="1">8.7 ± 0.8</td><td rowspan="1" colspan="1">6.0–8.4</td><td rowspan="1" colspan="1">7.4 ± 0.9</td><td rowspan="1" colspan="1">10.2–11.2</td><td rowspan="1" colspan="1">10.6 ± 0.5</td><td rowspan="1" colspan="1">8.9–10.9</td><td rowspan="1" colspan="1">10.0 ± 1.0</td></tr><tr><td rowspan="1" colspan="1">
                        <abbrev xmlns:xlink="http://www.w3.org/1999/xlink" xlink:title="interorbital distance" id="ABBRID0EDLCK" xlink:type="simple">IOD</abbrev>
                      </td><td rowspan="1" colspan="1">6.9–8.9</td><td rowspan="1" colspan="1">8.2 ± 0.6</td><td rowspan="1" colspan="1">6.2–7.9</td><td rowspan="1" colspan="1">7.3 ± 0.6</td><td rowspan="1" colspan="1">6.2–7.3</td><td rowspan="1" colspan="1">6.8 ± 0.6</td><td rowspan="1" colspan="1">6.3–7.7</td><td rowspan="1" colspan="1">7.1 ± 0.7</td></tr><tr><td rowspan="1" colspan="1">
                        <abbrev xmlns:xlink="http://www.w3.org/1999/xlink" xlink:title="distance between anterior margins of orbits" id="ABBRID0EEMCK" xlink:type="simple">DAE</abbrev>
                      </td><td rowspan="1" colspan="1">12.1–14.6</td><td rowspan="1" colspan="1">13.5 ± 1</td><td rowspan="1" colspan="1">11.3–13.8</td><td rowspan="1" colspan="1">12.4 ± 0.9</td><td rowspan="1" colspan="1">15.5–6.3</td><td rowspan="1" colspan="1">15.9 ± 0.4</td><td rowspan="1" colspan="1">13.9–16.8</td><td rowspan="1" colspan="1">15.5 ± 1.5</td></tr><tr><td rowspan="1" colspan="1">
                        <abbrev xmlns:xlink="http://www.w3.org/1999/xlink" xlink:title="distance between posterior margins of orbits" id="ABBRID0EFNCK" xlink:type="simple">DPE</abbrev>
                      </td><td rowspan="1" colspan="1">22.8–28.2</td><td rowspan="1" colspan="1">26.3 ± 1.6</td><td rowspan="1" colspan="1">21.3–25.9</td><td rowspan="1" colspan="1">23.9 ± 1.6</td><td rowspan="1" colspan="1">24.5–24.9</td><td rowspan="1" colspan="1">24.7 ± 0.8</td><td rowspan="1" colspan="1">23.2–25.6</td><td rowspan="1" colspan="1">24.4 ± 1.2</td></tr><tr><td rowspan="1" colspan="1">
                        <abbrev xmlns:xlink="http://www.w3.org/1999/xlink" xlink:title="distance from nostril to tip of snout" id="ABBRID0EGOCK" xlink:type="simple">NS</abbrev>
                      </td><td rowspan="1" colspan="1">6.0–9.0</td><td rowspan="1" colspan="1">7.5 ± 0.9</td><td rowspan="1" colspan="1">6.1–8.1</td><td rowspan="1" colspan="1">7.0 ± 0.8</td><td rowspan="1" colspan="1">7.7–8.1</td><td rowspan="1" colspan="1">7.9 ± 0.2</td><td rowspan="1" colspan="1">6.5–8.8</td><td rowspan="1" colspan="1">7.7 ± 1.2</td></tr><tr><td rowspan="1" colspan="1">
                        <abbrev xmlns:xlink="http://www.w3.org/1999/xlink" xlink:title="distance from anterior corner of orbit to nostril" id="ABBRID0EHPCK" xlink:type="simple">EN</abbrev>
                      </td><td rowspan="1" colspan="1">5.7–7.4</td><td rowspan="1" colspan="1">6.8 ± 0.6</td><td rowspan="1" colspan="1">5.5–6.4</td><td rowspan="1" colspan="1">6.0 ± 0.3</td><td rowspan="1" colspan="1">5.8–6.6</td><td rowspan="1" colspan="1">6.3 ± 0.4</td><td rowspan="1" colspan="1">5.8–7.2</td><td rowspan="1" colspan="1">6.4 ± 0.7</td></tr><tr><td rowspan="1" colspan="1">
                        <abbrev xmlns:xlink="http://www.w3.org/1999/xlink" xlink:title="tympanum diameter" id="ABBRID0EIQCK" xlink:type="simple">TD</abbrev>
                      </td><td rowspan="1" colspan="1">4.8–6.3</td><td rowspan="1" colspan="1">5.4 ± 0.5</td><td rowspan="1" colspan="1">4.6–5.9</td><td rowspan="1" colspan="1">5.0 ± 0.5</td><td rowspan="1" colspan="1">3.0–3.2</td><td rowspan="1" colspan="1">3.1 ± 0.1</td><td rowspan="1" colspan="1">2.8–3.1</td><td rowspan="1" colspan="1">2.9 ± 0.2</td></tr><tr><td rowspan="1" colspan="1">
                        <abbrev xmlns:xlink="http://www.w3.org/1999/xlink" xlink:title="distance from anterior margin of tympanum to posterior corner of orbit" id="ABBRID0EJRCK" xlink:type="simple">TYE</abbrev>
                      </td><td rowspan="1" colspan="1">5.1–6.8</td><td rowspan="1" colspan="1">6.3 ± 0.6</td><td rowspan="1" colspan="1">4.6–6.6</td><td rowspan="1" colspan="1">5.6 ± 0.7</td><td rowspan="1" colspan="1">6.4–6.9</td><td rowspan="1" colspan="1">6.7 ± 0.3</td><td rowspan="1" colspan="1">5.5–5.8</td><td rowspan="1" colspan="1">5.6 ± 0.2</td></tr><tr><td rowspan="1" colspan="1">
                        <abbrev xmlns:xlink="http://www.w3.org/1999/xlink" xlink:title="upper arm length (from axilla to elbow)" id="ABBRID0EKSCK" xlink:type="simple">UAL</abbrev>
                      </td><td rowspan="1" colspan="1">13.0–21.0</td><td rowspan="1" colspan="1">20.1 ± 2.8</td><td rowspan="1" colspan="1">13.4–16.7</td><td rowspan="1" colspan="1">15.5 ± 1.4</td><td rowspan="1" colspan="1">14.3–15.4</td><td rowspan="1" colspan="1">14.8 ± 0.5</td><td rowspan="1" colspan="1">14.5–16.2</td><td rowspan="1" colspan="1">15.4 ± 0.8</td></tr><tr><td rowspan="1" colspan="1">
                        <abbrev xmlns:xlink="http://www.w3.org/1999/xlink" xlink:title="fore arm length (from elbow to tip of third finger)" id="ABBRID0ELTCK" xlink:type="simple">FAL</abbrev>
                      </td><td rowspan="1" colspan="1">40.2–50.2</td><td rowspan="1" colspan="1">48.5 ± 3.5</td><td rowspan="1" colspan="1">34.2–41.9</td><td rowspan="1" colspan="1">38.4 ± 2.6</td><td rowspan="1" colspan="1">41.1–43.3</td><td rowspan="1" colspan="1">42.4 ± 1.2</td><td rowspan="1" colspan="1">40.4–44.5</td><td rowspan="1" colspan="1">41.8 ± 2.3</td></tr><tr><td rowspan="1" colspan="1">
                        <abbrev xmlns:xlink="http://www.w3.org/1999/xlink" xlink:title="femur length (from vent to knee)" id="ABBRID0EMUCK" xlink:type="simple">FeL</abbrev>
                      </td><td rowspan="1" colspan="1">47.2–55.3</td><td rowspan="1" colspan="1">52.0 ± 3.1</td><td rowspan="1" colspan="1">38.4–49.3</td><td rowspan="1" colspan="1">44.8 ± 3.8</td><td rowspan="1" colspan="1">46.7–48.9</td><td rowspan="1" colspan="1">47.7 ± 1.1</td><td rowspan="1" colspan="1">46.9–49.8</td><td rowspan="1" colspan="1">49.1 ± 1.5</td></tr><tr><td rowspan="1" colspan="1">
                        <abbrev xmlns:xlink="http://www.w3.org/1999/xlink" xlink:title="tibia length (from knee to tarsus)" id="ABBRID0ENVCK" xlink:type="simple">TbL</abbrev>
                      </td><td rowspan="1" colspan="1">47.0–55.9</td><td rowspan="1" colspan="1">53.1 ± 3</td><td rowspan="1" colspan="1">40.4–48.9</td><td rowspan="1" colspan="1">45.7 ± 3.1</td><td rowspan="1" colspan="1">50.2–53.8</td><td rowspan="1" colspan="1">51.6 ± 1.9</td><td rowspan="1" colspan="1">50.0–54.7</td><td rowspan="1" colspan="1">51.5 ± 2.4</td></tr><tr><td rowspan="1" colspan="1">
                        <abbrev xmlns:xlink="http://www.w3.org/1999/xlink" xlink:title="maximum tibia width" id="ABBRID0EOWCK" xlink:type="simple">TbW</abbrev>
                      </td><td rowspan="1" colspan="1">16.3–21.9</td><td rowspan="1" colspan="1">18.9 ± 1.8</td><td rowspan="1" colspan="1">12.8–17.3</td><td rowspan="1" colspan="1">15.0 ± 1.7</td><td rowspan="1" colspan="1">17.3–17.7</td><td rowspan="1" colspan="1">17.5 ± 0.2</td><td rowspan="1" colspan="1">14.9–17.2</td><td rowspan="1" colspan="1">15.8 ± 1.3</td></tr><tr><td rowspan="1" colspan="1">
                        <abbrev xmlns:xlink="http://www.w3.org/1999/xlink" xlink:title="foot length (from tarsus to tip of fourth toe)" id="ABBRID0EPXCK" xlink:type="simple">FoL</abbrev>
                      </td><td rowspan="1" colspan="1">62.9–73.6</td><td rowspan="1" colspan="1">70.7 ± 3.5</td><td rowspan="1" colspan="1">54.7–65.5</td><td rowspan="1" colspan="1">60.8 ± 4.2</td><td rowspan="1" colspan="1">67.5–73.1</td><td rowspan="1" colspan="1">70.4 ± 2.8</td><td rowspan="1" colspan="1">68.5–71.3</td><td rowspan="1" colspan="1">69.7 ± 1.4</td></tr><tr><td rowspan="1" colspan="1">
                        <abbrev xmlns:xlink="http://www.w3.org/1999/xlink" xlink:title="inner metatarsal tubercle length" id="ABBRID0EQYCK" xlink:type="simple">IMT</abbrev>
                      </td><td rowspan="1" colspan="1">7.5–9.5</td><td rowspan="1" colspan="1">8.9 ± 0.7</td><td rowspan="1" colspan="1">5.4–8.1</td><td rowspan="1" colspan="1">6.9 ± 1</td><td rowspan="1" colspan="1">8.3–8.5</td><td rowspan="1" colspan="1">8.4 ± 0.1</td><td rowspan="1" colspan="1">7.8–9.0</td><td rowspan="1" colspan="1">8.5 ± 0.6</td></tr><tr><td rowspan="1" colspan="1"><abbrev xmlns:xlink="http://www.w3.org/1999/xlink" xlink:title="head length (a parallel line with the vertebral column from posterior margin of mandible to tip of snout)" id="ABBRID0ERZCK" xlink:type="simple">HL</abbrev>/<abbrev xmlns:xlink="http://www.w3.org/1999/xlink" xlink:title="snout-vent length" id="ABBRID0EVZCK" xlink:type="simple">SVL</abbrev></td><td rowspan="1" colspan="1">0.37–0.39</td><td rowspan="1" colspan="1">0.38 ± 0.01</td><td rowspan="1" colspan="1">0.36–0.39</td><td rowspan="1" colspan="1">0.38 ± 0.01</td><td rowspan="1" colspan="1">0.32–0.36</td><td rowspan="1" colspan="1">0.34 ± 0.02</td><td rowspan="1" colspan="1">0.37–0.38</td><td rowspan="1" colspan="1">0.37 ± 0.01</td></tr><tr><td rowspan="1" colspan="1"><abbrev xmlns:xlink="http://www.w3.org/1999/xlink" xlink:title="maximum head width (at rictus)" id="ABBRID0EV1CK" xlink:type="simple">HW</abbrev>/<abbrev xmlns:xlink="http://www.w3.org/1999/xlink" xlink:title="snout-vent length" id="ABBRID0EZ1CK" xlink:type="simple">SVL</abbrev></td><td rowspan="1" colspan="1">0.41–0.44</td><td rowspan="1" colspan="1">0.43 ± 0.01</td><td rowspan="1" colspan="1">0.41–0.44</td><td rowspan="1" colspan="1">0.43 ± 0.01</td><td rowspan="1" colspan="1">0.35–0.38</td><td rowspan="1" colspan="1">0.37 ± 0.02</td><td rowspan="1" colspan="1">0.38–0.41</td><td rowspan="1" colspan="1">0.39 ± 0.02</td></tr><tr><td rowspan="1" colspan="1"><abbrev xmlns:xlink="http://www.w3.org/1999/xlink" xlink:title="rostral length (from anterior corner of orbit to tip of snout)" id="ABBRID0EZ2CK" xlink:type="simple">RL</abbrev>/<abbrev xmlns:xlink="http://www.w3.org/1999/xlink" xlink:title="snout-vent length" id="ABBRID0E42CK" xlink:type="simple">SVL</abbrev></td><td rowspan="1" colspan="1">0.14–0.16</td><td rowspan="1" colspan="1">0.15 ± 0.01</td><td rowspan="1" colspan="1">0.14–0.16</td><td rowspan="1" colspan="1">0.15 ± 0.01</td><td rowspan="1" colspan="1">0.13–0.15</td><td rowspan="1" colspan="1">0.14 ± 0.01</td><td rowspan="1" colspan="1">0.13–0.15</td><td rowspan="1" colspan="1">0.14 ± 0.01</td></tr><tr><td rowspan="1" colspan="1"><abbrev xmlns:xlink="http://www.w3.org/1999/xlink" xlink:title="head length (a parallel line with the vertebral column from posterior margin of mandible to tip of snout)" id="ABBRID0E43CK" xlink:type="simple">HL</abbrev>/<abbrev xmlns:xlink="http://www.w3.org/1999/xlink" xlink:title="maximum head width (at rictus)" id="ABBRID0EB4CK" xlink:type="simple">HW</abbrev></td><td rowspan="1" colspan="1">0.85–0.91</td><td rowspan="1" colspan="1">0.88 ± 0.02</td><td rowspan="1" colspan="1">0.86–0.91</td><td rowspan="1" colspan="1">0.89 ± 0.02</td><td rowspan="1" colspan="1">0.92–0.95</td><td rowspan="1" colspan="1">0.94 ± 0,02</td><td rowspan="1" colspan="1">0.91–0.97</td><td rowspan="1" colspan="1">0.95 ± 0.03</td></tr><tr><td rowspan="1" colspan="1"><abbrev xmlns:xlink="http://www.w3.org/1999/xlink" xlink:title="eye diameter" id="ABBRID0EB5CK" xlink:type="simple">ED</abbrev>/<abbrev xmlns:xlink="http://www.w3.org/1999/xlink" xlink:title="rostral length (from anterior corner of orbit to tip of snout)" id="ABBRID0EF5CK" xlink:type="simple">RL</abbrev></td><td rowspan="1" colspan="1">0.65–0.72</td><td rowspan="1" colspan="1">0.69 ± 0.03</td><td rowspan="1" colspan="1">0.65–0.85</td><td rowspan="1" colspan="1">0.77 ± 0.08</td><td rowspan="1" colspan="1">0.80–0.89</td><td rowspan="1" colspan="1">0.85 ± 0.05</td><td rowspan="1" colspan="1">0.85–0.97</td><td rowspan="1" colspan="1">0.90 ± 0.06</td></tr><tr><td rowspan="1" colspan="1"><abbrev xmlns:xlink="http://www.w3.org/1999/xlink" xlink:title="distance from anterior margin of tympanum to posterior corner of orbit" id="ABBRID0EF6CK" xlink:type="simple">TYE</abbrev>/<abbrev xmlns:xlink="http://www.w3.org/1999/xlink" xlink:title="tympanum diameter" id="ABBRID0EJ6CK" xlink:type="simple">TD</abbrev></td><td rowspan="1" colspan="1">0.94–1.34</td><td rowspan="1" colspan="1">1.16 ± 0.14</td><td rowspan="1" colspan="1">0.95–1.37</td><td rowspan="1" colspan="1">1.14 ± 0.16</td><td rowspan="1" colspan="1">2.00–2.16</td><td rowspan="1" colspan="1">2.15 ± 0.15</td><td rowspan="1" colspan="1">1.84–2.00</td><td rowspan="1" colspan="1">1.93 ± 0.08</td></tr><tr><td rowspan="1" colspan="1"><abbrev xmlns:xlink="http://www.w3.org/1999/xlink" xlink:title="tympanum diameter" id="ABBRID0EJADK" xlink:type="simple">TD</abbrev>/<abbrev xmlns:xlink="http://www.w3.org/1999/xlink" xlink:title="eye diameter" id="ABBRID0ENADK" xlink:type="simple">ED</abbrev></td><td rowspan="1" colspan="1">0.46–0.60</td><td rowspan="1" colspan="1">0.53 ± 0.05</td><td rowspan="1" colspan="1">0.41–0.60</td><td rowspan="1" colspan="1">0.50 ± 0.06</td><td rowspan="1" colspan="1">0.23–0.27</td><td rowspan="1" colspan="1">0.26 ± 0.02</td><td rowspan="1" colspan="1">0.22–0.25</td><td rowspan="1" colspan="1">0.24 ± 0.01</td></tr><tr><td rowspan="1" colspan="1"><abbrev xmlns:xlink="http://www.w3.org/1999/xlink" xlink:title="tibia length (from knee to tarsus)" id="ABBRID0ENBDK" xlink:type="simple">TbL</abbrev>/<abbrev xmlns:xlink="http://www.w3.org/1999/xlink" xlink:title="snout-vent length" id="ABBRID0ERBDK" xlink:type="simple">SVL</abbrev></td><td rowspan="1" colspan="1">0.51–0.56</td><td rowspan="1" colspan="1">0.53 ± 0.01</td><td rowspan="1" colspan="1">0.51–0.56</td><td rowspan="1" colspan="1">0.53 ± 0.02</td><td rowspan="1" colspan="1">0.48–0.55</td><td rowspan="1" colspan="1">0.55 ± 0,04</td><td rowspan="1" colspan="1">0.55–0.57</td><td rowspan="1" colspan="1">0.56 ± 0.01</td></tr><tr><td rowspan="1" colspan="1"><abbrev xmlns:xlink="http://www.w3.org/1999/xlink" xlink:title="tibia length (from knee to tarsus)" id="ABBRID0ERCDK" xlink:type="simple">TbL</abbrev>/<abbrev xmlns:xlink="http://www.w3.org/1999/xlink" xlink:title="maximum tibia width" id="ABBRID0EVCDK" xlink:type="simple">TbW</abbrev></td><td rowspan="1" colspan="1">2.56–3.00</td><td rowspan="1" colspan="1">2.81 ± 0.15</td><td rowspan="1" colspan="1">2.78–3.34</td><td rowspan="1" colspan="1">3.06 ± 0.18</td><td rowspan="1" colspan="1">2.85–3.04</td><td rowspan="1" colspan="1">2.94 ± 0.09</td><td rowspan="1" colspan="1">3.18–3.48</td><td rowspan="1" colspan="1">3.34 ± 0.15</td></tr></tbody></table></table-wrap></tp:treatment-sec><ref-list><ref id="B17"><mixed-citation xmlns:xlink="http://www.w3.org/1999/xlink" xlink:type="simple"><person-group><name name-style="western"><surname>Hu</surname><given-names>J</given-names></name><name name-style="western"><surname>Chen</surname><given-names>M</given-names></name><name name-style="western"><surname>Dong</surname><given-names>Y</given-names></name></person-group> (<year>2005</year>) <article-title>A new record of <tp:taxon-name><tp:taxon-name-part taxon-name-part-type="class">Amphibia</tp:taxon-name-part></tp:taxon-name> (<italic><tp:taxon-name><tp:taxon-name-part taxon-name-part-type="genus">Paa</tp:taxon-name-part><tp:taxon-name-part taxon-name-part-type="species">verrucospinosa</tp:taxon-name-part></tp:taxon-name></italic>) again confirmation in China.</article-title><source>Sichuan Journal of Zoology</source><volume>24</volume>: <fpage>340</fpage>–<lpage>341</lpage>.</mixed-citation></ref><ref id="B40"><mixed-citation xmlns:xlink="http://www.w3.org/1999/xlink" xlink:type="simple"><person-group><name name-style="western"><surname>Yan</surname><given-names>F</given-names></name><name name-style="western"><surname>Nneji</surname><given-names>LM</given-names></name><name name-style="western"><surname>Jin</surname><given-names>J</given-names></name><name name-style="western"><surname>Yuan</surname><given-names>Z</given-names></name><name name-style="western"><surname>Chen</surname><given-names>JM</given-names></name><name name-style="western"><surname>Mi</surname><given-names>X</given-names></name><name name-style="western"><surname>Chen</surname><given-names>H</given-names></name><name name-style="western"><surname>Murphy</surname><given-names>RW</given-names></name><name name-style="western"><surname>Che</surname><given-names>J</given-names></name></person-group> (<year>2021</year>) Multi-locus genetic analyses of <italic><tp:taxon-name><tp:taxon-name-part taxon-name-part-type="genus">Quasipaa</tp:taxon-name-part></tp:taxon-name></italic> from throughout its distribution. Molecular Phylogenetics and Evolution 163: 107218. <ext-link xlink:href="10.1016/j.ympev.2021.107218" ext-link-type="doi" xlink:type="simple">https://doi.org/10.1016/j.ympev.2021.107218</ext-link></mixed-citation></ref><ref id="B33"><mixed-citation xmlns:xlink="http://www.w3.org/1999/xlink" xlink:type="simple"><person-group><name name-style="western"><surname>Suwannapoom</surname><given-names>C</given-names></name><name name-style="western"><surname>Nguyen</surname><given-names>TV</given-names></name><name name-style="western"><surname>Poyarkov</surname><given-names>NA</given-names></name><name name-style="western"><surname>Wu</surname><given-names>Y</given-names></name><name name-style="western"><surname>Pawangkhanant</surname><given-names>P</given-names></name><name name-style="western"><surname>Lorphengsy</surname><given-names>S</given-names></name><name name-style="western"><surname>Che</surname><given-names>J</given-names></name></person-group> (<year>2021</year>) First national record of <italic><tp:taxon-name><tp:taxon-name-part taxon-name-part-type="genus">Quasipaa</tp:taxon-name-part><tp:taxon-name-part taxon-name-part-type="species">verrucospinosa</tp:taxon-name-part></tp:taxon-name></italic> (Bourret, 1937) (<tp:taxon-name><tp:taxon-name-part taxon-name-part-type="class">Amphibia</tp:taxon-name-part></tp:taxon-name>: <tp:taxon-name><tp:taxon-name-part taxon-name-part-type="order">Anura</tp:taxon-name-part></tp:taxon-name>: <tp:taxon-name><tp:taxon-name-part taxon-name-part-type="family">Dicroglossidae</tp:taxon-name-part></tp:taxon-name>) from Thailand with further comment on its taxonomic status. Biodiversity Data Journal 9(e70473): 1–12. <ext-link xlink:href="10.3897/BDJ.9.e70473" ext-link-type="doi" xlink:type="simple">https://doi.org/10.3897/BDJ.9.e70473</ext-link></mixed-citation></ref><ref id="B8"><mixed-citation xmlns:xlink="http://www.w3.org/1999/xlink" xlink:type="simple"><person-group><name name-style="western"><surname>Dau</surname><given-names>VQ</given-names></name><name name-style="western"><surname>Pham</surname><given-names>CT</given-names></name><name name-style="western"><surname>Nguyen</surname><given-names>TQ</given-names></name><name name-style="western"><surname>Thai</surname><given-names>TC</given-names></name><name name-style="western"><surname>Tran</surname><given-names>AD</given-names></name><name name-style="western"><surname>Pham</surname><given-names>AV</given-names></name></person-group> (<year>2024</year>) New records of amphibians from Ha Tinh Province, Vietnam. Biodiversity Data Journal 12(e122598): 1–19. <ext-link xlink:href="10.3897/BDJ.12.e122598" ext-link-type="doi" xlink:type="simple">https://doi.org/10.3897/BDJ.12.e122598</ext-link></mixed-citation></ref><ref id="B10"><mixed-citation xmlns:xlink="http://www.w3.org/1999/xlink" xlink:type="simple"><person-group><name name-style="western"><surname>Fei</surname><given-names>L</given-names></name><name name-style="western"><surname>Hu</surname><given-names>S</given-names></name><name name-style="western"><surname>Ye</surname><given-names>C</given-names></name><name name-style="western"><surname>Huang</surname><given-names>Y</given-names></name></person-group> (<year>2009</year>) <source>Fauna Sinica. <tp:taxon-name><tp:taxon-name-part taxon-name-part-type="class">Amphibia</tp:taxon-name-part></tp:taxon-name>. Volume 3. <tp:taxon-name><tp:taxon-name-part taxon-name-part-type="order">Anura</tp:taxon-name-part></tp:taxon-name>.</source><publisher-name>Science Press</publisher-name>, <publisher-loc>Beijing</publisher-loc>, <size units="page">887 pp</size>.</mixed-citation></ref></ref-list></tp:taxon-treatment>
