# Supplementary material for: ﻿Taxonomic revision of the Quasipaaverrucospinosa complex (Amphibia, Dicroglossidae) in Vietnam, with descriptions of two new species
Source: Zookeys. 2025 Jun 5;1240:139–75. doi: 10.3897/zookeys.1240.147337 (PMC12163431; doi:10.3897/zookeys.1240.147337)
Supplement: XML Treatment for Quasipaa binhi [file zookeys.1240.147337-treatment3.xml]

<!DOCTYPE tp:taxon-treatment
  PUBLIC "-//TaxonX//DTD Taxonomic Treatment Publishing DTD v0 20100105//EN" "tax-treatment-NSO.dtd">
<tp:taxon-treatment xmlns:tp="http://www.plazi.org/taxpub"><tp:treatment-meta><kwd-group><label>Taxon classification</label><kwd>
                  <named-content content-type="kingdom">Animalia</named-content>
                </kwd><kwd>
                  <named-content content-type="order">Anura</named-content>
                </kwd><kwd>
                  <named-content content-type="family">Dicroglossidae</named-content>
                </kwd></kwd-group><mixed-citation publication-type="journal"><person-group><name><surname>Pham</surname><given-names>Cuong The</given-names></name><name><surname>Hoang</surname><given-names>Chung Van</given-names></name><name><surname>Phan</surname><given-names>Tien Quang</given-names></name><name><surname>Pham</surname><given-names>Anh Van</given-names></name><name><surname>Ong</surname><given-names>An Vinh</given-names></name><name><surname>Nguyen</surname><given-names>Vien Hong Thi</given-names></name><name><surname>Ziegler</surname><given-names>Thomas</given-names></name><name><surname>Nguyen</surname><given-names>Truong Quang</given-names></name></person-group><article-title>﻿Taxonomic revision of the <italic><tp:taxon-name><tp:taxon-name-part taxon-name-part-type="genus" reg="Quasipaa">Quasipaa</tp:taxon-name-part><tp:taxon-name-part taxon-name-part-type="species" reg="verrucospinosa">verrucospinosa</tp:taxon-name-part></tp:taxon-name></italic> complex (<tp:taxon-name><tp:taxon-name-part taxon-name-part-type="class">Amphibia</tp:taxon-name-part></tp:taxon-name>, <tp:taxon-name><tp:taxon-name-part taxon-name-part-type="family">Dicroglossidae</tp:taxon-name-part></tp:taxon-name>) in Vietnam, with descriptions of two new species</article-title><source>Zookeys</source><day>05</day><month>06</month><year>2025</year><volume>1240</volume><fpage>139</fpage><lpage>175</lpage><pub-id pub-id-type="doi">10.3897/zookeys.1240.147337</pub-id></mixed-citation></tp:treatment-meta><tp:nomenclature><label>﻿</label><tp:taxon-name>
                <object-id xmlns:xlink="http://www.w3.org/1999/xlink" content-type="arpha" xlink:type="simple">0C443FD8-DB6F-5ADB-8080-B11DBD3A9B6C</object-id>
                <tp:taxon-name-part taxon-name-part-type="genus" reg="Quasipaa">Quasipaa</tp:taxon-name-part>
                <tp:taxon-name-part taxon-name-part-type="species" reg="binhi">binhi</tp:taxon-name-part>
                <object-id xmlns:xlink="http://www.w3.org/1999/xlink" content-type="zoobank" xlink:type="simple">https://zoobank.org/9AA69B06-3686-4DAF-9A2F-145A89FE0D52</object-id>
              </tp:taxon-name><tp:taxon-status xmlns:xlink="http://www.w3.org/1999/xlink" xlink:type="simple">sp. nov.</tp:taxon-status><xref ref-type="fig" rid="F16">Figs 16</xref><xref ref-type="fig" rid="F17">, 17</xref><xref ref-type="fig" rid="F18">, 18</xref><xref ref-type="fig" rid="F19">, 19</xref><xref ref-type="table" rid="T7">, Table 7</xref><tp:nomenclature-citation-list><tp:nomenclature-citation><tp:taxon-name>
                    <tp:taxon-name-part taxon-name-part-type="genus" reg="Quasipaa">Quasipaa</tp:taxon-name-part>
                    <tp:taxon-name-part taxon-name-part-type="species" reg="delacouri">delacouri</tp:taxon-name-part>
                  </tp:taxon-name><comment>: <xref ref-type="bibr" rid="B40">Yan et al. 2021</xref>: 1–7.</comment></tp:nomenclature-citation><tp:nomenclature-citation><tp:taxon-name>
                    <tp:taxon-name-part taxon-name-part-type="genus" reg="Quasipaa">Quasipaa</tp:taxon-name-part>
                    <tp:taxon-name-part taxon-name-part-type="uncertainty-rank">cf.</tp:taxon-name-part>
                    <tp:taxon-name-part taxon-name-part-type="species" reg="verrucospinosa">verrucospinosa</tp:taxon-name-part>
                  </tp:taxon-name><comment>2: <xref ref-type="bibr" rid="B33">Suwannapoom et al. 2021</xref>: 1–12.</comment></tp:nomenclature-citation></tp:nomenclature-citation-list></tp:nomenclature><tp:treatment-sec sec-type="material" id="SECID0EU1GK"><title>Material examined.</title><p><bold><italic>Holotype</italic>.</bold> • <abbrev xmlns:xlink="http://www.w3.org/1999/xlink" content-type="institution" xlink:title="Institute of Ecology and Biological Resources" id="ABBRID0E61GK" xlink:type="simple">IEBR</abbrev> A.5174, adult male, collected by T. Q. Nguyen and C. T. Pham, on 11 March 2015, in Dong Chau-Khe Nuoc Trong Nature Reserve (<named-content xmlns:xlink="http://www.w3.org/1999/xlink" content-type="dwc:verbatimCoordinates" xlink:type="simple"><named-content content-type="geo-json" specific-use="{&#34;type&#34;:&#34;Point&#34;,&#34;coordinates&#34;:[106.638317,16.941017]}" id="NCID0EH2GK" xlink:type="simple">16°56.461'N, 106°38.299'E</named-content></named-content>, at an elevation of 447 m a.s.l.), Le Thuy District, Quang Binh Province, Vietnam. <bold><italic>Paratypes</italic>.</bold> (<italic>n</italic> = 8) • <abbrev xmlns:xlink="http://www.w3.org/1999/xlink" content-type="institution" xlink:title="Institute of Ecology and Biological Resources" id="ABBRID0ES2GK" xlink:type="simple">IEBR</abbrev> A.5181, adult female, the same collection data as for holotype; <abbrev xmlns:xlink="http://www.w3.org/1999/xlink" content-type="institution" xlink:title="Institute of Ecology and Biological Resources" id="ABBRID0EX2GK" xlink:type="simple">IEBR</abbrev> A.5178, 5179, two adult males and <abbrev xmlns:xlink="http://www.w3.org/1999/xlink" content-type="institution" xlink:title="Institute of Ecology and Biological Resources" id="ABBRID0E32GK" xlink:type="simple">IEBR</abbrev> A.5175, 5180, two adult females, collected by T. Q. Nguyen and C. T. Pham, on 18 March 2015, in Dong Chau - Khe Nuoc Trong Nature Reserve (<named-content xmlns:xlink="http://www.w3.org/1999/xlink" content-type="dwc:verbatimCoordinates" xlink:type="simple"><named-content content-type="geo-json" specific-use="{&#34;type&#34;:&#34;Point&#34;,&#34;coordinates&#34;:[106.609467,16.987883]}" id="NCID0EE3GK" xlink:type="simple">16°59.273'N, 106°36.568'E</named-content></named-content>, at an elevation of 382 m a.s.l.), Le Thuy District, Quang Binh Province, Vietnam; • <abbrev xmlns:xlink="http://www.w3.org/1999/xlink" content-type="institution" xlink:title="Institute of Ecology and Biological Resources" id="ABBRID0EJ3GK" xlink:type="simple">IEBR</abbrev> A.5182, adult male, collected by C. T. Pham and C. V. Hoang, on 27 July 2015, in Dong Chau-Khe Nuoc Trong Nature Reserve (<named-content xmlns:xlink="http://www.w3.org/1999/xlink" content-type="dwc:verbatimCoordinates" xlink:type="simple"><named-content content-type="geo-json" specific-use="{&#34;type&#34;:&#34;Point&#34;,&#34;coordinates&#34;:[106.625067,16.950600]}" id="NCID0ER3GK" xlink:type="simple">16°57.036'N, 106°37.504'E</named-content></named-content>, at an elevation of 300 m a.s.l.), Le Thuy District, Quang Binh Province, Vietnam; • <abbrev xmlns:xlink="http://www.w3.org/1999/xlink" content-type="institution" xlink:title="Institute of Ecology and Biological Resources" id="ABBRID0EW3GK" xlink:type="simple">IEBR</abbrev> A.5183, adult male and <abbrev xmlns:xlink="http://www.w3.org/1999/xlink" content-type="institution" xlink:title="Institute of Ecology and Biological Resources" id="ABBRID0E23GK" xlink:type="simple">IEBR</abbrev> A.5184, adult female, collected by C. T. Pham and T. V. Nguyen, on 5 June 2017, in Sao La Nature Reserve (<named-content xmlns:xlink="http://www.w3.org/1999/xlink" content-type="dwc:verbatimCoordinates" xlink:type="simple"><named-content content-type="geo-json" specific-use="{&#34;type&#34;:&#34;Point&#34;,&#34;coordinates&#34;:[107.484367,16.071767]}" id="NCID0ED4GK" xlink:type="simple">16°04.306'N, 107°29.062'E</named-content></named-content>, at an elevation of 750 m a.s.l.), A Luoi District, Thua Thien Hue Province, Vietnam.</p><fig id="F16" position="float" orientation="portrait"><object-id xmlns:xlink="http://www.w3.org/1999/xlink" content-type="doi" xlink:type="simple">10.3897/zookeys.1240.147337.figure16</object-id><object-id xmlns:xlink="http://www.w3.org/1999/xlink" content-type="arpha" xlink:type="simple">A6CFD931-4444-5B08-8DF5-7F6FBBB0BCE5</object-id><label>Figure 16.</label><caption><p><italic><tp:taxon-name><tp:taxon-name-part taxon-name-part-type="genus" reg="Quasipaa">Quasipaa</tp:taxon-name-part><tp:taxon-name-part taxon-name-part-type="species" reg="binhi">binhi</tp:taxon-name-part></tp:taxon-name></italic> sp. nov., holotype (<abbrev xmlns:xlink="http://www.w3.org/1999/xlink" content-type="institution" xlink:title="Institute of Ecology and Biological Resources" id="ABBRID0E24GK" xlink:type="simple">IEBR</abbrev> A.5174, male) in life <bold>A</bold> dorsolateral view <bold>B</bold> ventral view.</p></caption><graphic xmlns:xlink="http://www.w3.org/1999/xlink" xlink:href="zookeys-1240-139_article-147337__-g016.jpg" position="float" orientation="portrait" xlink:type="simple" id="oo_1345848.jpg"><uri content-type="original_file" xlink:type="simple">https://binary.pensoft.net/fig/1345848</uri></graphic></fig></tp:treatment-sec><tp:treatment-sec sec-type="diagnosis" id="SECID0EJ5GK"><title>Diagnosis.</title><p>Both morphological characteristics (body very stout, skin rough with dermal ridges and tubercles, forelimbs of males strongly enlarged, with inner side of arms or fingers or chest and belly with black spines) (<xref ref-type="bibr" rid="B10">Fei et al. 2009</xref>) and molecular data revealed the new species to be nested within <italic><tp:taxon-name><tp:taxon-name-part taxon-name-part-type="genus" reg="Quasipaa">Quasipaa</tp:taxon-name-part></tp:taxon-name></italic>. <italic><tp:taxon-name><tp:taxon-name-part taxon-name-part-type="genus" reg="Quasipaa">Quasipaa</tp:taxon-name-part><tp:taxon-name-part taxon-name-part-type="species" reg="binhi">binhi</tp:taxon-name-part></tp:taxon-name></italic> sp. nov. is distinguishable from its congeners by a combination of the following morphological characteristics: (1) <abbrev xmlns:xlink="http://www.w3.org/1999/xlink" xlink:title="snout-vent length" id="ABBRID0EF6GK" xlink:type="simple">SVL</abbrev> 76.9–101.1 mm in males and 88.5–123.4 mm in females; (2) head broader than long (<abbrev xmlns:xlink="http://www.w3.org/1999/xlink" xlink:title="head length (a parallel line with the vertebral column from posterior margin of mandible to tip of snout)" id="ABBRID0EJ6GK" xlink:type="simple">HL</abbrev>/<abbrev xmlns:xlink="http://www.w3.org/1999/xlink" xlink:title="maximum head width (at rictus)" id="ABBRID0EN6GK" xlink:type="simple">HW</abbrev> 0.96 in males, 0.96 in females); (3) vomerine teeth present; (4) external vocal sacs absent; (5) tympanum visible, round; (6) dorsum with thin and elongate ridges intermixed with small round tubercles; (7) flanks covered by oval and round tubercles; (8) supratympanic fold present; (9) dorsolateral fold absent; (10) dorsum and dorsal surface of fore- and hindlimbs with small black spines, scattered; (11) nuptial pad absent on finger I in males (12) ventral surface of body and all fingers without spines in males; (13) eggs yellowish cream with melanic poles in females; (14) toes fully webbed to distal end of terminal phalanx; and (15) in life, dorsum dark brown and belly immaculate white, and iris dark green.</p><fig id="F17" position="float" orientation="portrait"><object-id xmlns:xlink="http://www.w3.org/1999/xlink" content-type="doi" xlink:type="simple">10.3897/zookeys.1240.147337.figure17</object-id><object-id xmlns:xlink="http://www.w3.org/1999/xlink" content-type="arpha" xlink:type="simple">835BAE82-6F73-549C-91C5-CEB0CF9FF0E6</object-id><label>Figure 17.</label><caption><p><italic><tp:taxon-name><tp:taxon-name-part taxon-name-part-type="genus" reg="Quasipaa">Quasipaa</tp:taxon-name-part><tp:taxon-name-part taxon-name-part-type="species" reg="binhi">binhi</tp:taxon-name-part></tp:taxon-name></italic> sp. nov., holotype (<abbrev xmlns:xlink="http://www.w3.org/1999/xlink" content-type="institution" xlink:title="Institute of Ecology and Biological Resources" id="ABBRID0EEAHK" xlink:type="simple">IEBR</abbrev> A.5174, male) in preservative <bold>A</bold> dorsolateral view <bold>B</bold> ventral view. The red oval indicates testicles of male. Scale bars: 10 mm</p></caption><graphic xmlns:xlink="http://www.w3.org/1999/xlink" xlink:href="zookeys-1240-139_article-147337__-g017.jpg" position="float" orientation="portrait" xlink:type="simple" id="oo_1345849.jpg"><uri content-type="original_file" xlink:type="simple">https://binary.pensoft.net/fig/1345849</uri></graphic></fig></tp:treatment-sec><tp:treatment-sec sec-type="description" id="SECID0ESAHK"><title>Description of holotype.</title><p>A large frog (<abbrev xmlns:xlink="http://www.w3.org/1999/xlink" xlink:title="snout-vent length" id="ABBRID0EYAHK" xlink:type="simple">SVL</abbrev> 101.1 mm); habitus robust with enlarged head (<abbrev xmlns:xlink="http://www.w3.org/1999/xlink" xlink:title="head length (a parallel line with the vertebral column from posterior margin of mandible to tip of snout)" id="ABBRID0E3AHK" xlink:type="simple">HL</abbrev>/<abbrev xmlns:xlink="http://www.w3.org/1999/xlink" xlink:title="snout-vent length" id="ABBRID0EABHK" xlink:type="simple">SVL</abbrev> 0.40, <abbrev xmlns:xlink="http://www.w3.org/1999/xlink" xlink:title="maximum head width (at rictus)" id="ABBRID0EEBHK" xlink:type="simple">HW</abbrev>/<abbrev xmlns:xlink="http://www.w3.org/1999/xlink" xlink:title="snout-vent length" id="ABBRID0EIBHK" xlink:type="simple">SVL</abbrev> 0.42); head broader than long (<abbrev xmlns:xlink="http://www.w3.org/1999/xlink" xlink:title="head length (a parallel line with the vertebral column from posterior margin of mandible to tip of snout)" id="ABBRID0EMBHK" xlink:type="simple">HL</abbrev> 40.6 mm, <abbrev xmlns:xlink="http://www.w3.org/1999/xlink" xlink:title="maximum head width (at rictus)" id="ABBRID0EQBHK" xlink:type="simple">HW</abbrev> 42.0 mm); snout round anteriorly in dorsal view, projecting beyond lower jaw; nostril lateral, closer to eye than to the tip of snout (<abbrev xmlns:xlink="http://www.w3.org/1999/xlink" xlink:title="distance from nostril to tip of snout" id="ABBRID0EUBHK" xlink:type="simple">NS</abbrev> 8.3 mm, <abbrev xmlns:xlink="http://www.w3.org/1999/xlink" xlink:title="distance from anterior corner of orbit to nostril" id="ABBRID0EYBHK" xlink:type="simple">EN</abbrev> 7.4 mm); canthus rostralis indistinct; loreal region oblique and slightly concave; rostral length greater than eye diameter (<abbrev xmlns:xlink="http://www.w3.org/1999/xlink" xlink:title="rostral length (from anterior corner of orbit to tip of snout)" id="ABBRID0E3BHK" xlink:type="simple">RL</abbrev> 15.8 mm, <abbrev xmlns:xlink="http://www.w3.org/1999/xlink" xlink:title="eye diameter" id="ABBRID0EACHK" xlink:type="simple">ED</abbrev> 12.2 mm); interorbital distance smaller than internarial distance and upper eyelid width (<abbrev xmlns:xlink="http://www.w3.org/1999/xlink" xlink:title="interorbital distance" id="ABBRID0EECHK" xlink:type="simple">IOD</abbrev> 6.7 mm, <abbrev xmlns:xlink="http://www.w3.org/1999/xlink" xlink:title="internarial distance (distance between nostrils)" id="ABBRID0EICHK" xlink:type="simple">IND</abbrev> 9.3 mm, <abbrev xmlns:xlink="http://www.w3.org/1999/xlink" xlink:title="maximum width of upper eyelid" id="ABBRID0EMCHK" xlink:type="simple">UEW</abbrev> 9.9 mm); tympanum slightly visible (<abbrev xmlns:xlink="http://www.w3.org/1999/xlink" xlink:title="tympanum diameter" id="ABBRID0EQCHK" xlink:type="simple">TD</abbrev> 4.4 mm) smaller than the distance from tympanum to eye (<abbrev xmlns:xlink="http://www.w3.org/1999/xlink" xlink:title="distance from anterior margin of tympanum to posterior corner of orbit" id="ABBRID0EUCHK" xlink:type="simple">TYE</abbrev> 6.1 mm), ~ 36% eye diameter; vomerine teeth in two oblique ridges; tongue cordiform, notched posteriorly; external vocal sac absent.</p><fig id="F18" position="float" orientation="portrait"><object-id xmlns:xlink="http://www.w3.org/1999/xlink" content-type="doi" xlink:type="simple">10.3897/zookeys.1240.147337.figure18</object-id><object-id xmlns:xlink="http://www.w3.org/1999/xlink" content-type="arpha" xlink:type="simple">EA81176C-44F2-5C3E-96A7-265DC3859B56</object-id><label>Figure 18.</label><caption><p><italic><tp:taxon-name><tp:taxon-name-part taxon-name-part-type="genus" reg="Quasipaa">Quasipaa</tp:taxon-name-part><tp:taxon-name-part taxon-name-part-type="species" reg="binhi">binhi</tp:taxon-name-part></tp:taxon-name></italic> sp. nov. <bold>A</bold> lower left hand of holotype (<abbrev xmlns:xlink="http://www.w3.org/1999/xlink" content-type="institution" xlink:title="Institute of Ecology and Biological Resources" id="ABBRID0ENDHK" xlink:type="simple">IEBR</abbrev> A.5174, male) <bold>B</bold> lower right foot of holotype (<abbrev xmlns:xlink="http://www.w3.org/1999/xlink" content-type="institution" xlink:title="Institute of Ecology and Biological Resources" id="ABBRID0EUDHK" xlink:type="simple">IEBR</abbrev> A.5174, male) <bold>C</bold> iris of holotype (<abbrev xmlns:xlink="http://www.w3.org/1999/xlink" content-type="institution" xlink:title="Institute of Ecology and Biological Resources" id="ABBRID0E2DHK" xlink:type="simple">IEBR</abbrev> A.5174, male) <bold>D</bold> eggs of paratype (<abbrev xmlns:xlink="http://www.w3.org/1999/xlink" content-type="institution" xlink:title="Institute of Ecology and Biological Resources" id="ABBRID0ECEHK" xlink:type="simple">IEBR</abbrev> A.5180, female). Scale bars: 10 mm</p></caption><graphic xmlns:xlink="http://www.w3.org/1999/xlink" xlink:href="zookeys-1240-139_article-147337__-g018.jpg" position="float" orientation="portrait" xlink:type="simple" id="oo_1345850.jpg"><uri content-type="original_file" xlink:type="simple">https://binary.pensoft.net/fig/1345850</uri></graphic></fig><p><bold><italic>Forelimbs</italic></bold>: arms short; upper arm length (<abbrev xmlns:xlink="http://www.w3.org/1999/xlink" xlink:title="upper arm length (from axilla to elbow)" id="ABBRID0ETEHK" xlink:type="simple">UAL</abbrev>) 17.2 mm, forearm length (<abbrev xmlns:xlink="http://www.w3.org/1999/xlink" xlink:title="fore arm length (from elbow to tip of third finger)" id="ABBRID0EXEHK" xlink:type="simple">FAL</abbrev>) 45.1 mm; relative finger lengths: II&lt;I&lt;IV&lt;III; fingers free of webbing; narrow dermal ridge on sides of fingers present on fingers II, III; tips of fingers swollen, not expanded; subarticular tubercles prominent, round, formula 1, 1, 2, 2; inner metatarsal tubercle oval; outer metatarsal tubercle elongate; nuptial pad absent.</p><fig id="F19" position="float" orientation="portrait"><object-id xmlns:xlink="http://www.w3.org/1999/xlink" content-type="doi" xlink:type="simple">10.3897/zookeys.1240.147337.figure19</object-id><object-id xmlns:xlink="http://www.w3.org/1999/xlink" content-type="arpha" xlink:type="simple">FEAC0D6F-C579-5168-A74E-A5E6AABF158D</object-id><label>Figure 19.</label><caption><p><italic><tp:taxon-name><tp:taxon-name-part taxon-name-part-type="genus" reg="Quasipaa">Quasipaa</tp:taxon-name-part><tp:taxon-name-part taxon-name-part-type="species" reg="binhi">binhi</tp:taxon-name-part></tp:taxon-name></italic> sp. nov., paratypes (<abbrev xmlns:xlink="http://www.w3.org/1999/xlink" content-type="institution" xlink:title="Institute of Ecology and Biological Resources" id="ABBRID0EOFHK" xlink:type="simple">IEBR</abbrev> A.5180, female) in life <bold>A</bold> dorsolateral view (<abbrev xmlns:xlink="http://www.w3.org/1999/xlink" content-type="institution" xlink:title="Institute of Ecology and Biological Resources" id="ABBRID0EVFHK" xlink:type="simple">IEBR</abbrev> A.5180, female) <bold>B</bold> ventral view (<abbrev xmlns:xlink="http://www.w3.org/1999/xlink" content-type="institution" xlink:title="Institute of Ecology and Biological Resources" id="ABBRID0E3FHK" xlink:type="simple">IEBR</abbrev> A.5180, female) <bold>C</bold> dorsolateral view (<abbrev xmlns:xlink="http://www.w3.org/1999/xlink" content-type="institution" xlink:title="Institute of Ecology and Biological Resources" id="ABBRID0EDGHK" xlink:type="simple">IEBR</abbrev> A.5183, male) <bold>D</bold> ventral view (<abbrev xmlns:xlink="http://www.w3.org/1999/xlink" content-type="institution" xlink:title="Institute of Ecology and Biological Resources" id="ABBRID0EKGHK" xlink:type="simple">IEBR</abbrev> A.5183, male).</p></caption><graphic xmlns:xlink="http://www.w3.org/1999/xlink" xlink:href="zookeys-1240-139_article-147337__-g019.jpg" position="float" orientation="portrait" xlink:type="simple" id="oo_1345851.jpg"><uri content-type="original_file" xlink:type="simple">https://binary.pensoft.net/fig/1345851</uri></graphic></fig><p><bold><italic>Hindlimbs</italic></bold>: tibia length longer than thigh length (<abbrev xmlns:xlink="http://www.w3.org/1999/xlink" xlink:title="femur length (from vent to knee)" id="ABBRID0E2GHK" xlink:type="simple">FeL</abbrev> 56.0 mm, <abbrev xmlns:xlink="http://www.w3.org/1999/xlink" xlink:title="tibia length (from knee to tarsus)" id="ABBRID0E6GHK" xlink:type="simple">TbL</abbrev> 61.0 mm), ~ 3.7× longer than wide (<abbrev xmlns:xlink="http://www.w3.org/1999/xlink" xlink:title="maximum tibia width" id="ABBRID0EDHHK" xlink:type="simple">TbW</abbrev> 16.2 mm); tips of toes swollen, round; relative length of toes: I&lt;II&lt;V&lt;III&lt;IV; toes fully webbed to distal end of terminal phalanx; dermal ridge present on outer sides of toes I and V; subarticular tubercles prominent, elongate, formula 1, 1, 2, 3, 2; inner metatarsal tubercle elongate; outer metatarsal tubercle absent; tibio-tarsal articulation reaching to tip of snout.</p><p><bold><italic>Skin texture in life</italic></bold>: dorsal surface of head with oval and round tubercles, dorsum with thin and elongate ridges intermixed with small round tubercles; flanks covered by oval and round tubercles; supratympanic fold distinct, extending from eye to angle of jaw; dorsolateral fold absent; dorsal surface of forelimb and hindlimb with thin and elongate ridges intermixed with small tubercles; belly and ventral surface of thigh smooth.</p><p><bold><italic>Nuptial spines</italic></bold>: dorsum, upper flanks, upper lip, and dorsal surface of fore- and hindlimbs with small spines, scattered; ventral surface of body and fingers without spines.</p><p><bold><italic>Coloration in life</italic></bold>: iris dark green; dorsum and upper part of flanks dark brown; lower part of flanks yellow brown with white tubercles and black spines on top; dorsal surface of limbs yellowish brown with dark crossbars; throat and chest white with brown markings; ventral surface of limbs and belly immaculate white; toe webbing dark brown.</p><p><bold><italic>Coloration in preservative</italic></bold>: coloration in preservative is the same in life but somewhat faded.</p></tp:treatment-sec><tp:treatment-sec sec-type="Sexual dimorphism" id="SECID0EDIHK"><title>Sexual dimorphism.</title><p>Measurements and morphological characters of the type series are provided in Table <xref ref-type="table" rid="T7">7</xref>. The male specimens have spines on dorsum, upper flanks, upper lip, and dorsal surface of fore- and hindlimbs small, scattered. The females contained yellowish cream eggs with melanic poles.</p><table-wrap id="T7" position="float" orientation="portrait"><label>Table 7.</label><caption><p>Measurements (in mm) and proportions of the type series of <italic><tp:taxon-name><tp:taxon-name-part taxon-name-part-type="genus" reg="Quasipaa">Quasipaa</tp:taxon-name-part><tp:taxon-name-part taxon-name-part-type="species" reg="binhi">binhi</tp:taxon-name-part></tp:taxon-name></italic> sp. nov. (H = holotype, P = paratype, <abbrev xmlns:xlink="http://www.w3.org/1999/xlink" xlink:title="standard deviation" id="ABBRID0EBJHK" xlink:type="simple">SD</abbrev> = standard deviation, M = male, F = female; for other abbreviations see Materials and methods).</p></caption><table id="TID0ELSGK" rules="all"><tbody><tr><th rowspan="1" colspan="1">Voucher</th><th rowspan="1" colspan="1"><abbrev xmlns:xlink="http://www.w3.org/1999/xlink" content-type="institution" xlink:title="Institute of Ecology and Biological Resources" id="ABBRID0ERJHK" xlink:type="simple">IEBR</abbrev> A.5174</th><th rowspan="1" colspan="1"><abbrev xmlns:xlink="http://www.w3.org/1999/xlink" content-type="institution" xlink:title="Institute of Ecology and Biological Resources" id="ABBRID0E1JHK" xlink:type="simple">IEBR</abbrev> A.5179</th><th rowspan="1" colspan="1"><abbrev xmlns:xlink="http://www.w3.org/1999/xlink" content-type="institution" xlink:title="Institute of Ecology and Biological Resources" id="ABBRID0EDKHK" xlink:type="simple">IEBR</abbrev> A.5182</th><th rowspan="1" colspan="1"><abbrev xmlns:xlink="http://www.w3.org/1999/xlink" content-type="institution" xlink:title="Institute of Ecology and Biological Resources" id="ABBRID0EMKHK" xlink:type="simple">IEBR</abbrev> A.5178</th><th rowspan="1" colspan="1"><abbrev xmlns:xlink="http://www.w3.org/1999/xlink" content-type="institution" xlink:title="Institute of Ecology and Biological Resources" id="ABBRID0EVKHK" xlink:type="simple">IEBR</abbrev> A.5183</th><th rowspan="1" colspan="1">Min–Max</th><th rowspan="1" colspan="1">Mean ± <abbrev xmlns:xlink="http://www.w3.org/1999/xlink" xlink:title="standard deviation" id="ABBRID0EBLHK" xlink:type="simple">SD</abbrev></th><th rowspan="1" colspan="1"><abbrev xmlns:xlink="http://www.w3.org/1999/xlink" content-type="institution" xlink:title="Institute of Ecology and Biological Resources" id="ABBRID0EILHK" xlink:type="simple">IEBR</abbrev> A.5175</th><th rowspan="1" colspan="1"><abbrev xmlns:xlink="http://www.w3.org/1999/xlink" content-type="institution" xlink:title="Institute of Ecology and Biological Resources" id="ABBRID0ERLHK" xlink:type="simple">IEBR</abbrev> A.5181</th><th rowspan="1" colspan="1"><abbrev xmlns:xlink="http://www.w3.org/1999/xlink" content-type="institution" xlink:title="Institute of Ecology and Biological Resources" id="ABBRID0E1LHK" xlink:type="simple">IEBR</abbrev> A.5180</th><th rowspan="1" colspan="1"><abbrev xmlns:xlink="http://www.w3.org/1999/xlink" content-type="institution" xlink:title="Institute of Ecology and Biological Resources" id="ABBRID0EDMHK" xlink:type="simple">IEBR</abbrev> A.5184</th><th rowspan="1" colspan="1">Min–Max</th><th rowspan="1" colspan="1">Mean ± <abbrev xmlns:xlink="http://www.w3.org/1999/xlink" xlink:title="standard deviation" id="ABBRID0EPMHK" xlink:type="simple">SD</abbrev></th></tr><tr><td rowspan="1" colspan="1">Sex</td><td rowspan="1" colspan="1">M</td><td rowspan="1" colspan="1">M</td><td rowspan="1" colspan="1">M</td><td rowspan="1" colspan="1">M</td><td rowspan="1" colspan="1">M</td><td rowspan="1" colspan="1">(<italic>n</italic> = 5)</td><td rowspan="1" colspan="1">(<italic>n</italic> = 5)</td><td rowspan="1" colspan="1">F</td><td rowspan="1" colspan="1">F</td><td rowspan="1" colspan="1">F</td><td rowspan="1" colspan="1">F</td><td rowspan="1" colspan="1">(<italic>n</italic> = 4)</td><td rowspan="1" colspan="1">(<italic>n</italic> = 4)</td></tr><tr><td rowspan="1" colspan="1">Type status</td><td rowspan="1" colspan="1">H</td><td rowspan="1" colspan="1">P</td><td rowspan="1" colspan="1">P</td><td rowspan="1" colspan="1">P</td><td rowspan="1" colspan="1">P</td><td rowspan="1" colspan="1"/><td rowspan="1" colspan="1"/><td rowspan="1" colspan="1">P</td><td rowspan="1" colspan="1">P</td><td rowspan="1" colspan="1">P</td><td rowspan="1" colspan="1">P</td><td rowspan="1" colspan="1"/><td rowspan="1" colspan="1"/></tr><tr><td rowspan="1" colspan="1">
                        <abbrev xmlns:xlink="http://www.w3.org/1999/xlink" xlink:title="snout-vent length" id="ABBRID0EZPHK" xlink:type="simple">SVL</abbrev>
                      </td><td rowspan="1" colspan="1">101.1</td><td rowspan="1" colspan="1">80.4</td><td rowspan="1" colspan="1">92.9</td><td rowspan="1" colspan="1">78.1</td><td rowspan="1" colspan="1">76.9</td><td rowspan="1" colspan="1">76.9–101.1</td><td rowspan="1" colspan="1">85.9 ± 10.6</td><td rowspan="1" colspan="1">123.4</td><td rowspan="1" colspan="1">107.4</td><td rowspan="1" colspan="1">88.5</td><td rowspan="1" colspan="1">115.1</td><td rowspan="1" colspan="1">88.5–123.4</td><td rowspan="1" colspan="1">108.6 ± 14.9</td></tr><tr><td rowspan="1" colspan="1">
                        <abbrev xmlns:xlink="http://www.w3.org/1999/xlink" xlink:title="head length (a parallel line with the vertebral column from posterior margin of mandible to tip of snout)" id="ABBRID0EJRHK" xlink:type="simple">HL</abbrev>
                      </td><td rowspan="1" colspan="1">40.6</td><td rowspan="1" colspan="1">31.0</td><td rowspan="1" colspan="1">35.9</td><td rowspan="1" colspan="1">32.3</td><td rowspan="1" colspan="1">30.0</td><td rowspan="1" colspan="1">30.0–40.6</td><td rowspan="1" colspan="1">34.0 ± 4.3</td><td rowspan="1" colspan="1">47.2</td><td rowspan="1" colspan="1">42.7</td><td rowspan="1" colspan="1">36.3</td><td rowspan="1" colspan="1">43.4</td><td rowspan="1" colspan="1">36.3–47.2</td><td rowspan="1" colspan="1">42.4 ± 4.5</td></tr><tr><td rowspan="1" colspan="1">
                        <abbrev xmlns:xlink="http://www.w3.org/1999/xlink" xlink:title="maximum head width (at rictus)" id="ABBRID0EZSHK" xlink:type="simple">HW</abbrev>
                      </td><td rowspan="1" colspan="1">42.0</td><td rowspan="1" colspan="1">32.9</td><td rowspan="1" colspan="1">38.2</td><td rowspan="1" colspan="1">33.5</td><td rowspan="1" colspan="1">31.1</td><td rowspan="1" colspan="1">31.1–42</td><td rowspan="1" colspan="1">35.6 ± 4.5</td><td rowspan="1" colspan="1">49.1</td><td rowspan="1" colspan="1">45.0</td><td rowspan="1" colspan="1">37.0</td><td rowspan="1" colspan="1">46.3</td><td rowspan="1" colspan="1">37.0–49.1</td><td rowspan="1" colspan="1">44.3 ± 5.2</td></tr><tr><td rowspan="1" colspan="1">
                        <abbrev xmlns:xlink="http://www.w3.org/1999/xlink" xlink:title="distance from posterior margin of mandible to nostril" id="ABBRID0EJUHK" xlink:type="simple">MN</abbrev>
                      </td><td rowspan="1" colspan="1">33.8</td><td rowspan="1" colspan="1">28.5</td><td rowspan="1" colspan="1">29.8</td><td rowspan="1" colspan="1">27.1</td><td rowspan="1" colspan="1">26.3</td><td rowspan="1" colspan="1">26.3–33.8</td><td rowspan="1" colspan="1">29.1 ± 3.0</td><td rowspan="1" colspan="1">39.5</td><td rowspan="1" colspan="1">35.4</td><td rowspan="1" colspan="1">31.0</td><td rowspan="1" colspan="1">38.2</td><td rowspan="1" colspan="1">31.0–39.5</td><td rowspan="1" colspan="1">36.0 ± 3.8</td></tr><tr><td rowspan="1" colspan="1">
                        <abbrev xmlns:xlink="http://www.w3.org/1999/xlink" xlink:title="distance from posterior margin of mandible to anterior margin of orbit" id="ABBRID0EZVHK" xlink:type="simple">MFE</abbrev>
                      </td><td rowspan="1" colspan="1">27.0</td><td rowspan="1" colspan="1">23.0</td><td rowspan="1" colspan="1">25.0</td><td rowspan="1" colspan="1">21.6</td><td rowspan="1" colspan="1">21.9</td><td rowspan="1" colspan="1">21.6–27</td><td rowspan="1" colspan="1">23.7 ± 2.3</td><td rowspan="1" colspan="1">32.3</td><td rowspan="1" colspan="1">28.3</td><td rowspan="1" colspan="1">24.8</td><td rowspan="1" colspan="1">32.6</td><td rowspan="1" colspan="1">24.8–32.6</td><td rowspan="1" colspan="1">29.5 ± 3.7</td></tr><tr><td rowspan="1" colspan="1">
                        <abbrev xmlns:xlink="http://www.w3.org/1999/xlink" xlink:title="distance from posterior margin of mandible to posterior margin of eye" id="ABBRID0EJXHK" xlink:type="simple">MBE</abbrev>
                      </td><td rowspan="1" colspan="1">16.8</td><td rowspan="1" colspan="1">14.3</td><td rowspan="1" colspan="1">15.0</td><td rowspan="1" colspan="1">13.4</td><td rowspan="1" colspan="1">14.0</td><td rowspan="1" colspan="1">13.4–16.8</td><td rowspan="1" colspan="1">14.7 ± 1.3</td><td rowspan="1" colspan="1">22.1</td><td rowspan="1" colspan="1">17.4</td><td rowspan="1" colspan="1">15.6</td><td rowspan="1" colspan="1">20.1</td><td rowspan="1" colspan="1">15.6–22.1</td><td rowspan="1" colspan="1">18.8 ± 2.9</td></tr><tr><td rowspan="1" colspan="1">
                        <abbrev xmlns:xlink="http://www.w3.org/1999/xlink" xlink:title="rostral length (from anterior corner of orbit to tip of snout)" id="ABBRID0EZYHK" xlink:type="simple">RL</abbrev>
                      </td><td rowspan="1" colspan="1">15.8</td><td rowspan="1" colspan="1">13.0</td><td rowspan="1" colspan="1">14.4</td><td rowspan="1" colspan="1">12.1</td><td rowspan="1" colspan="1">13.7</td><td rowspan="1" colspan="1">12.1–15.8</td><td rowspan="1" colspan="1">13.8 ± 1.4</td><td rowspan="1" colspan="1">17.2</td><td rowspan="1" colspan="1">16.7</td><td rowspan="1" colspan="1">13.7</td><td rowspan="1" colspan="1">18.1</td><td rowspan="1" colspan="1">13.7–18.1</td><td rowspan="1" colspan="1">16.4 ± 1.9</td></tr><tr><td rowspan="1" colspan="1">
                        <abbrev xmlns:xlink="http://www.w3.org/1999/xlink" xlink:title="eye diameter" id="ABBRID0EJ1HK" xlink:type="simple">ED</abbrev>
                      </td><td rowspan="1" colspan="1">12.2</td><td rowspan="1" colspan="1">10.6</td><td rowspan="1" colspan="1">11.6</td><td rowspan="1" colspan="1">10.4</td><td rowspan="1" colspan="1">9.8</td><td rowspan="1" colspan="1">9.8–12.2</td><td rowspan="1" colspan="1">10.9 ± 1.0</td><td rowspan="1" colspan="1">12.6</td><td rowspan="1" colspan="1">13.2</td><td rowspan="1" colspan="1">10.5</td><td rowspan="1" colspan="1">13.4</td><td rowspan="1" colspan="1">10.5–13.4</td><td rowspan="1" colspan="1">12.4 ± 1.3</td></tr><tr><td rowspan="1" colspan="1">
                        <abbrev xmlns:xlink="http://www.w3.org/1999/xlink" xlink:title="maximum width of upper eyelid" id="ABBRID0EZ2HK" xlink:type="simple">UEW</abbrev>
                      </td><td rowspan="1" colspan="1">9.9</td><td rowspan="1" colspan="1">8.7</td><td rowspan="1" colspan="1">9.2</td><td rowspan="1" colspan="1">8.5</td><td rowspan="1" colspan="1">7.4</td><td rowspan="1" colspan="1">7.4–9.9</td><td rowspan="1" colspan="1">8.7 ± 0.9</td><td rowspan="1" colspan="1">12.3</td><td rowspan="1" colspan="1">10.1</td><td rowspan="1" colspan="1">9.6</td><td rowspan="1" colspan="1">11.5</td><td rowspan="1" colspan="1">9.6–12.3</td><td rowspan="1" colspan="1">10.9 ± 1.2</td></tr><tr><td rowspan="1" colspan="1">
                        <abbrev xmlns:xlink="http://www.w3.org/1999/xlink" xlink:title="internarial distance (distance between nostrils)" id="ABBRID0EJ4HK" xlink:type="simple">IND</abbrev>
                      </td><td rowspan="1" colspan="1">9.3</td><td rowspan="1" colspan="1">7.6</td><td rowspan="1" colspan="1">8.6</td><td rowspan="1" colspan="1">7.6</td><td rowspan="1" colspan="1">7.5</td><td rowspan="1" colspan="1">7.5–9.3</td><td rowspan="1" colspan="1">8.1 ± 0.8</td><td rowspan="1" colspan="1">10.7</td><td rowspan="1" colspan="1">9.9</td><td rowspan="1" colspan="1">8.5</td><td rowspan="1" colspan="1">11.2</td><td rowspan="1" colspan="1">8.5–11.2</td><td rowspan="1" colspan="1">10.1 ± 1.2</td></tr><tr><td rowspan="1" colspan="1">
                        <abbrev xmlns:xlink="http://www.w3.org/1999/xlink" xlink:title="interorbital distance" id="ABBRID0EZ5HK" xlink:type="simple">IOD</abbrev>
                      </td><td rowspan="1" colspan="1">6.7</td><td rowspan="1" colspan="1">6.4</td><td rowspan="1" colspan="1">6.5</td><td rowspan="1" colspan="1">5.7</td><td rowspan="1" colspan="1">6.1</td><td rowspan="1" colspan="1">5.7–6.7</td><td rowspan="1" colspan="1">6.3 ± 0.4</td><td rowspan="1" colspan="1">8.5</td><td rowspan="1" colspan="1">7.3</td><td rowspan="1" colspan="1">4.8</td><td rowspan="1" colspan="1">8.1</td><td rowspan="1" colspan="1">4.8–8.5</td><td rowspan="1" colspan="1">7.2 ± 1.7</td></tr><tr><td rowspan="1" colspan="1">
                        <abbrev xmlns:xlink="http://www.w3.org/1999/xlink" xlink:title="distance between anterior margins of orbits" id="ABBRID0EKAAM" xlink:type="simple">DAE</abbrev>
                      </td><td rowspan="1" colspan="1">17.7</td><td rowspan="1" colspan="1">14.4</td><td rowspan="1" colspan="1">15.8</td><td rowspan="1" colspan="1">12.6</td><td rowspan="1" colspan="1">13.6</td><td rowspan="1" colspan="1">12.6–17.7</td><td rowspan="1" colspan="1">14.8 ± 2.0</td><td rowspan="1" colspan="1">20</td><td rowspan="1" colspan="1">17.6</td><td rowspan="1" colspan="1">15.7</td><td rowspan="1" colspan="1">18.6</td><td rowspan="1" colspan="1">15.7–20</td><td rowspan="1" colspan="1">18 ± 1.8</td></tr><tr><td rowspan="1" colspan="1">
                        <abbrev xmlns:xlink="http://www.w3.org/1999/xlink" xlink:title="distance between posterior margins of orbits" id="ABBRID0E1BAM" xlink:type="simple">DPE</abbrev>
                      </td><td rowspan="1" colspan="1">28.0</td><td rowspan="1" colspan="1">22.2</td><td rowspan="1" colspan="1">25.6</td><td rowspan="1" colspan="1">24.4</td><td rowspan="1" colspan="1">20.9</td><td rowspan="1" colspan="1">20.9–28</td><td rowspan="1" colspan="1">24.2 ± 2.8</td><td rowspan="1" colspan="1">31.6</td><td rowspan="1" colspan="1">27.6</td><td rowspan="1" colspan="1">25.4</td><td rowspan="1" colspan="1">29.5</td><td rowspan="1" colspan="1">25.4–31.6</td><td rowspan="1" colspan="1">28.5 ± 2.6</td></tr><tr><td rowspan="1" colspan="1">
                        <abbrev xmlns:xlink="http://www.w3.org/1999/xlink" xlink:title="distance from nostril to tip of snout" id="ABBRID0EKDAM" xlink:type="simple">NS</abbrev>
                      </td><td rowspan="1" colspan="1">8.3</td><td rowspan="1" colspan="1">6.8</td><td rowspan="1" colspan="1">7.6</td><td rowspan="1" colspan="1">6.2</td><td rowspan="1" colspan="1">7.4</td><td rowspan="1" colspan="1">6.2–8.3</td><td rowspan="1" colspan="1">7.3 ± 0.8</td><td rowspan="1" colspan="1">9.2</td><td rowspan="1" colspan="1">8.8</td><td rowspan="1" colspan="1">7.5</td><td rowspan="1" colspan="1">9.8</td><td rowspan="1" colspan="1">7.5–9.8</td><td rowspan="1" colspan="1">8.8 ± 1.0</td></tr><tr><td rowspan="1" colspan="1">
                        <abbrev xmlns:xlink="http://www.w3.org/1999/xlink" xlink:title="distance from anterior corner of orbit to nostril" id="ABBRID0E1EAM" xlink:type="simple">EN</abbrev>
                      </td><td rowspan="1" colspan="1">7.4</td><td rowspan="1" colspan="1">6.2</td><td rowspan="1" colspan="1">6.8</td><td rowspan="1" colspan="1">5.9</td><td rowspan="1" colspan="1">6.3</td><td rowspan="1" colspan="1">5.9–7.4</td><td rowspan="1" colspan="1">6.5 ± 0.6</td><td rowspan="1" colspan="1">8.1</td><td rowspan="1" colspan="1">7.9</td><td rowspan="1" colspan="1">6.2</td><td rowspan="1" colspan="1">8.3</td><td rowspan="1" colspan="1">6.2–8.3</td><td rowspan="1" colspan="1">7.6 ± 0.9</td></tr><tr><td rowspan="1" colspan="1">
                        <abbrev xmlns:xlink="http://www.w3.org/1999/xlink" xlink:title="tympanum diameter" id="ABBRID0EKGAM" xlink:type="simple">TD</abbrev>
                      </td><td rowspan="1" colspan="1">4.4</td><td rowspan="1" colspan="1">3.6</td><td rowspan="1" colspan="1">4.5</td><td rowspan="1" colspan="1">4.0</td><td rowspan="1" colspan="1">3.8</td><td rowspan="1" colspan="1">3.6–4.5</td><td rowspan="1" colspan="1">4.0 ± 0.4</td><td rowspan="1" colspan="1">5.0</td><td rowspan="1" colspan="1">5.3</td><td rowspan="1" colspan="1">4.3</td><td rowspan="1" colspan="1">4.4</td><td rowspan="1" colspan="1">4.3–5.3</td><td rowspan="1" colspan="1">4.8 ± 0.5</td></tr><tr><td rowspan="1" colspan="1">
                        <abbrev xmlns:xlink="http://www.w3.org/1999/xlink" xlink:title="distance from anterior margin of tympanum to posterior corner of orbit" id="ABBRID0E1HAM" xlink:type="simple">TYE</abbrev>
                      </td><td rowspan="1" colspan="1">6.1</td><td rowspan="1" colspan="1">4.5</td><td rowspan="1" colspan="1">5.5</td><td rowspan="1" colspan="1">4.2</td><td rowspan="1" colspan="1">4.4</td><td rowspan="1" colspan="1">4.2–6.1</td><td rowspan="1" colspan="1">4.9 ± 0.8</td><td rowspan="1" colspan="1">8.8</td><td rowspan="1" colspan="1">7.9</td><td rowspan="1" colspan="1">6.7</td><td rowspan="1" colspan="1">7.8</td><td rowspan="1" colspan="1">6.7–8.8</td><td rowspan="1" colspan="1">7.8 ± 0.8</td></tr><tr><td rowspan="1" colspan="1">
                        <abbrev xmlns:xlink="http://www.w3.org/1999/xlink" xlink:title="upper arm length (from axilla to elbow)" id="ABBRID0EKJAM" xlink:type="simple">UAL</abbrev>
                      </td><td rowspan="1" colspan="1">17.2</td><td rowspan="1" colspan="1">14.3</td><td rowspan="1" colspan="1">16.5</td><td rowspan="1" colspan="1">13.5</td><td rowspan="1" colspan="1">13.9</td><td rowspan="1" colspan="1">13.5–17.2</td><td rowspan="1" colspan="1">15.1 ± 1.7</td><td rowspan="1" colspan="1">19.2</td><td rowspan="1" colspan="1">19.9</td><td rowspan="1" colspan="1">14.9</td><td rowspan="1" colspan="1">20.2</td><td rowspan="1" colspan="1">14.9–20.2</td><td rowspan="1" colspan="1">18.5 ± 2.5</td></tr><tr><td rowspan="1" colspan="1">
                        <abbrev xmlns:xlink="http://www.w3.org/1999/xlink" xlink:title="fore arm length (from elbow to tip of third finger)" id="ABBRID0E1KAM" xlink:type="simple">FAL</abbrev>
                      </td><td rowspan="1" colspan="1">45.1</td><td rowspan="1" colspan="1">35.7</td><td rowspan="1" colspan="1">39.0</td><td rowspan="1" colspan="1">35.3</td><td rowspan="1" colspan="1">33.3</td><td rowspan="1" colspan="1">33.3–45.1</td><td rowspan="1" colspan="1">37.7 ± 4.6</td><td rowspan="1" colspan="1">53.5</td><td rowspan="1" colspan="1">48.9</td><td rowspan="1" colspan="1">39.3</td><td rowspan="1" colspan="1">50</td><td rowspan="1" colspan="1">39.3–53.5</td><td rowspan="1" colspan="1">47.9 ± 6.1</td></tr><tr><td rowspan="1" colspan="1">
                        <abbrev xmlns:xlink="http://www.w3.org/1999/xlink" xlink:title="femur length (from vent to knee)" id="ABBRID0EKMAM" xlink:type="simple">FeL</abbrev>
                      </td><td rowspan="1" colspan="1">56.0</td><td rowspan="1" colspan="1">40.1</td><td rowspan="1" colspan="1">48.9</td><td rowspan="1" colspan="1">39.2</td><td rowspan="1" colspan="1">41.5</td><td rowspan="1" colspan="1">39.2–56</td><td rowspan="1" colspan="1">45.1 ± 7.2</td><td rowspan="1" colspan="1">66.3</td><td rowspan="1" colspan="1">56</td><td rowspan="1" colspan="1">49.1</td><td rowspan="1" colspan="1">61.9</td><td rowspan="1" colspan="1">49.1–66.3</td><td rowspan="1" colspan="1">58.3 ± 7.4</td></tr><tr><td rowspan="1" colspan="1">
                        <abbrev xmlns:xlink="http://www.w3.org/1999/xlink" xlink:title="tibia length (from knee to tarsus)" id="ABBRID0E1NAM" xlink:type="simple">TbL</abbrev>
                      </td><td rowspan="1" colspan="1">61.0</td><td rowspan="1" colspan="1">43.5</td><td rowspan="1" colspan="1">51.2</td><td rowspan="1" colspan="1">43.8</td><td rowspan="1" colspan="1">42.6</td><td rowspan="1" colspan="1">42.6–61</td><td rowspan="1" colspan="1">48.4 ± 7.8</td><td rowspan="1" colspan="1">67.6</td><td rowspan="1" colspan="1">60.4</td><td rowspan="1" colspan="1">50</td><td rowspan="1" colspan="1">62.4</td><td rowspan="1" colspan="1">50–67.6</td><td rowspan="1" colspan="1">60.1 ± 7.4</td></tr><tr><td rowspan="1" colspan="1">
                        <abbrev xmlns:xlink="http://www.w3.org/1999/xlink" xlink:title="maximum tibia width" id="ABBRID0EKPAM" xlink:type="simple">TbW</abbrev>
                      </td><td rowspan="1" colspan="1">16.6</td><td rowspan="1" colspan="1">11.0</td><td rowspan="1" colspan="1">16.1</td><td rowspan="1" colspan="1">12.7</td><td rowspan="1" colspan="1">12.8</td><td rowspan="1" colspan="1">11–16.6</td><td rowspan="1" colspan="1">13.8 ± 2.4</td><td rowspan="1" colspan="1">20</td><td rowspan="1" colspan="1">16.5</td><td rowspan="1" colspan="1">14.4</td><td rowspan="1" colspan="1">19.6</td><td rowspan="1" colspan="1">14.4–20</td><td rowspan="1" colspan="1">17.6 ± 2.7</td></tr><tr><td rowspan="1" colspan="1">
                        <abbrev xmlns:xlink="http://www.w3.org/1999/xlink" xlink:title="foot length (from tarsus to tip of fourth toe)" id="ABBRID0E1QAM" xlink:type="simple">FoL</abbrev>
                      </td><td rowspan="1" colspan="1">75.2</td><td rowspan="1" colspan="1">58.9</td><td rowspan="1" colspan="1">64.4</td><td rowspan="1" colspan="1">58.8</td><td rowspan="1" colspan="1">52.4</td><td rowspan="1" colspan="1">52.4–75.2</td><td rowspan="1" colspan="1">61.9 ± 8.5</td><td rowspan="1" colspan="1">90.1</td><td rowspan="1" colspan="1">80.2</td><td rowspan="1" colspan="1">67.3</td><td rowspan="1" colspan="1">86.4</td><td rowspan="1" colspan="1">67.3–90.1</td><td rowspan="1" colspan="1">81 ± 10.0</td></tr><tr><td rowspan="1" colspan="1">
                        <abbrev xmlns:xlink="http://www.w3.org/1999/xlink" xlink:title="inner metatarsal tubercle length" id="ABBRID0EKSAM" xlink:type="simple">IMT</abbrev>
                      </td><td rowspan="1" colspan="1">9.8</td><td rowspan="1" colspan="1">6.8</td><td rowspan="1" colspan="1">8.0</td><td rowspan="1" colspan="1">6.8</td><td rowspan="1" colspan="1">6.6</td><td rowspan="1" colspan="1">6.6–9.8</td><td rowspan="1" colspan="1">7.6 ± 1.3</td><td rowspan="1" colspan="1">10.9</td><td rowspan="1" colspan="1">9.0</td><td rowspan="1" colspan="1">6.2</td><td rowspan="1" colspan="1">10.7</td><td rowspan="1" colspan="1">6.2–10.9</td><td rowspan="1" colspan="1">9.2 ± 2.2</td></tr><tr><td rowspan="1" colspan="1"><abbrev xmlns:xlink="http://www.w3.org/1999/xlink" xlink:title="head length (a parallel line with the vertebral column from posterior margin of mandible to tip of snout)" id="ABBRID0E1TAM" xlink:type="simple">HL</abbrev>/<abbrev xmlns:xlink="http://www.w3.org/1999/xlink" xlink:title="snout-vent length" id="ABBRID0E5TAM" xlink:type="simple">SVL</abbrev></td><td rowspan="1" colspan="1">0.40</td><td rowspan="1" colspan="1">0.39</td><td rowspan="1" colspan="1">0.39</td><td rowspan="1" colspan="1">0.41</td><td rowspan="1" colspan="1">0.39</td><td rowspan="1" colspan="1">0.39–0.4</td><td rowspan="1" colspan="1">0.40 ± 0.01</td><td rowspan="1" colspan="1">0.38</td><td rowspan="1" colspan="1">0.4</td><td rowspan="1" colspan="1">0.41</td><td rowspan="1" colspan="1">0.38</td><td rowspan="1" colspan="1">0.41–0.38</td><td rowspan="1" colspan="1">0.39 ± 0.01</td></tr><tr><td rowspan="1" colspan="1"><abbrev xmlns:xlink="http://www.w3.org/1999/xlink" xlink:title="maximum head width (at rictus)" id="ABBRID0ENVAM" xlink:type="simple">HW</abbrev>/<abbrev xmlns:xlink="http://www.w3.org/1999/xlink" xlink:title="snout-vent length" id="ABBRID0ERVAM" xlink:type="simple">SVL</abbrev></td><td rowspan="1" colspan="1">0.42</td><td rowspan="1" colspan="1">0.41</td><td rowspan="1" colspan="1">0.41</td><td rowspan="1" colspan="1">0.43</td><td rowspan="1" colspan="1">0.40</td><td rowspan="1" colspan="1">0.40–0.42</td><td rowspan="1" colspan="1">0.41 ± 0.01</td><td rowspan="1" colspan="1">0.4</td><td rowspan="1" colspan="1">0.42</td><td rowspan="1" colspan="1">0.42</td><td rowspan="1" colspan="1">0.4</td><td rowspan="1" colspan="1">0.42–0.4</td><td rowspan="1" colspan="1">0.41 ± 0.01</td></tr><tr><td rowspan="1" colspan="1"><abbrev xmlns:xlink="http://www.w3.org/1999/xlink" xlink:title="rostral length (from anterior corner of orbit to tip of snout)" id="ABBRID0EAXAM" xlink:type="simple">RL</abbrev>/<abbrev xmlns:xlink="http://www.w3.org/1999/xlink" xlink:title="snout-vent length" id="ABBRID0EEXAM" xlink:type="simple">SVL</abbrev></td><td rowspan="1" colspan="1">0.16</td><td rowspan="1" colspan="1">0.16</td><td rowspan="1" colspan="1">0.15</td><td rowspan="1" colspan="1">0.16</td><td rowspan="1" colspan="1">0.18</td><td rowspan="1" colspan="1">0.16–0.16</td><td rowspan="1" colspan="1">0.16 ± 0.01</td><td rowspan="1" colspan="1">0.14</td><td rowspan="1" colspan="1">0.16</td><td rowspan="1" colspan="1">0.15</td><td rowspan="1" colspan="1">0.16</td><td rowspan="1" colspan="1">0.15–0.15</td><td rowspan="1" colspan="1">0.15 ± 0.01</td></tr><tr><td rowspan="1" colspan="1"><abbrev xmlns:xlink="http://www.w3.org/1999/xlink" xlink:title="head length (a parallel line with the vertebral column from posterior margin of mandible to tip of snout)" id="ABBRID0ETYAM" xlink:type="simple">HL</abbrev>/<abbrev xmlns:xlink="http://www.w3.org/1999/xlink" xlink:title="maximum head width (at rictus)" id="ABBRID0EXYAM" xlink:type="simple">HW</abbrev></td><td rowspan="1" colspan="1">0.97</td><td rowspan="1" colspan="1">0.94</td><td rowspan="1" colspan="1">0.94</td><td rowspan="1" colspan="1">0.96</td><td rowspan="1" colspan="1">0.96</td><td rowspan="1" colspan="1">0.96–0.97</td><td rowspan="1" colspan="1">0.96 ± 0.01</td><td rowspan="1" colspan="1">0.96</td><td rowspan="1" colspan="1">0.95</td><td rowspan="1" colspan="1">0.98</td><td rowspan="1" colspan="1">0.94</td><td rowspan="1" colspan="1">0.98–0.96</td><td rowspan="1" colspan="1">0.96 ± 0.02</td></tr><tr><td rowspan="1" colspan="1"><abbrev xmlns:xlink="http://www.w3.org/1999/xlink" xlink:title="eye diameter" id="ABBRID0EG1AM" xlink:type="simple">ED</abbrev>/<abbrev xmlns:xlink="http://www.w3.org/1999/xlink" xlink:title="rostral length (from anterior corner of orbit to tip of snout)" id="ABBRID0EK1AM" xlink:type="simple">RL</abbrev></td><td rowspan="1" colspan="1">0.78</td><td rowspan="1" colspan="1">0.81</td><td rowspan="1" colspan="1">0.81</td><td rowspan="1" colspan="1">0.86</td><td rowspan="1" colspan="1">0.71</td><td rowspan="1" colspan="1">0.81–0.78</td><td rowspan="1" colspan="1">0.79 ± 0.05</td><td rowspan="1" colspan="1">0.73</td><td rowspan="1" colspan="1">0.79</td><td rowspan="1" colspan="1">0.77</td><td rowspan="1" colspan="1">0.74</td><td rowspan="1" colspan="1">0.77–0.74</td><td rowspan="1" colspan="1">0.76 ± 0.03</td></tr><tr><td rowspan="1" colspan="1"><abbrev xmlns:xlink="http://www.w3.org/1999/xlink" xlink:title="distance from anterior margin of tympanum to posterior corner of orbit" id="ABBRID0EZ2AM" xlink:type="simple">TYE</abbrev>/<abbrev xmlns:xlink="http://www.w3.org/1999/xlink" xlink:title="tympanum diameter" id="ABBRID0E42AM" xlink:type="simple">TD</abbrev></td><td rowspan="1" colspan="1">1.38</td><td rowspan="1" colspan="1">1.25</td><td rowspan="1" colspan="1">1.22</td><td rowspan="1" colspan="1">1.05</td><td rowspan="1" colspan="1">1.18</td><td rowspan="1" colspan="1">1.17–1.36</td><td rowspan="1" colspan="1">1.22 ± 0.12</td><td rowspan="1" colspan="1">1.75</td><td rowspan="1" colspan="1">1.48</td><td rowspan="1" colspan="1">1.56</td><td rowspan="1" colspan="1">1.77</td><td rowspan="1" colspan="1">1.56–1.64</td><td rowspan="1" colspan="1">1.64 ± 0.14</td></tr><tr><td rowspan="1" colspan="1"><abbrev xmlns:xlink="http://www.w3.org/1999/xlink" xlink:title="tympanum diameter" id="ABBRID0EM4AM" xlink:type="simple">TD</abbrev>/<abbrev xmlns:xlink="http://www.w3.org/1999/xlink" xlink:title="eye diameter" id="ABBRID0EQ4AM" xlink:type="simple">ED</abbrev></td><td rowspan="1" colspan="1">0.36</td><td rowspan="1" colspan="1">0.34</td><td rowspan="1" colspan="1">0.38</td><td rowspan="1" colspan="1">0.38</td><td rowspan="1" colspan="1">0.38</td><td rowspan="1" colspan="1">0.34–0.38</td><td rowspan="1" colspan="1">0.37 ± 0.02</td><td rowspan="1" colspan="1">0.4</td><td rowspan="1" colspan="1">0.4</td><td rowspan="1" colspan="1">0.41</td><td rowspan="1" colspan="1">0.33</td><td rowspan="1" colspan="1">0.33–0.41</td><td rowspan="1" colspan="1">0.38 ± 0.04</td></tr><tr><td rowspan="1" colspan="1"><abbrev xmlns:xlink="http://www.w3.org/1999/xlink" xlink:title="tibia length (from knee to tarsus)" id="ABBRID0E65AM" xlink:type="simple">TbL</abbrev>/<abbrev xmlns:xlink="http://www.w3.org/1999/xlink" xlink:title="snout-vent length" id="ABBRID0ED6AM" xlink:type="simple">SVL</abbrev></td><td rowspan="1" colspan="1">0.60</td><td rowspan="1" colspan="1">0.54</td><td rowspan="1" colspan="1">0.55</td><td rowspan="1" colspan="1">0.56</td><td rowspan="1" colspan="1">0.55</td><td rowspan="1" colspan="1">0.55–0.60</td><td rowspan="1" colspan="1">0.56 ± 0.02</td><td rowspan="1" colspan="1">0.55</td><td rowspan="1" colspan="1">0.56</td><td rowspan="1" colspan="1">0.56</td><td rowspan="1" colspan="1">0.54</td><td rowspan="1" colspan="1">0.56–0.55</td><td rowspan="1" colspan="1">0.55 ± 0.01</td></tr><tr><td rowspan="1" colspan="1"><abbrev xmlns:xlink="http://www.w3.org/1999/xlink" xlink:title="tibia length (from knee to tarsus)" id="ABBRID0ESABM" xlink:type="simple">TbL</abbrev>/<abbrev xmlns:xlink="http://www.w3.org/1999/xlink" xlink:title="maximum tibia width" id="ABBRID0EWABM" xlink:type="simple">TbW</abbrev></td><td rowspan="1" colspan="1">3.67</td><td rowspan="1" colspan="1">3.97</td><td rowspan="1" colspan="1">3.18</td><td rowspan="1" colspan="1">3.44</td><td rowspan="1" colspan="1">3.33</td><td rowspan="1" colspan="1">3.88–3.67</td><td rowspan="1" colspan="1">3.52 ± 0.31</td><td rowspan="1" colspan="1">3.38</td><td rowspan="1" colspan="1">3.65</td><td rowspan="1" colspan="1">3.47</td><td rowspan="1" colspan="1">3.18</td><td rowspan="1" colspan="1">3.47–3.38</td><td rowspan="1" colspan="1">3.41 ± 0.2</td></tr></tbody></table></table-wrap></tp:treatment-sec><tp:treatment-sec sec-type="Ecological notes" id="SECID0EACBM"><title>Ecological notes.</title><p>Specimens were found between 19:00 and 23:00 in the headwaters of rocky streams (Fig. <xref ref-type="fig" rid="F20">20A</xref>). They were found in the water or on the ground of stream banks at elevations between 300 and 750 m a.s.l. The surrounding habitat was secondary forest of large, medium-sized, and small hardwoods mixed with shrubs and vines (Fig. <xref ref-type="fig" rid="F20">20B</xref>). Air temperatures at the sites ranged from 20.1–25.7 °C and relative humidity was 83–95%. Male advertisement calls and tadpoles of the species had not been recorded during our field surveys. Other amphibian species found at the sites included <italic><tp:taxon-name><tp:taxon-name-part taxon-name-part-type="genus" reg="Leptobrachium">Leptobrachium</tp:taxon-name-part><tp:taxon-name-part taxon-name-part-type="species" reg="chapaense">chapaense</tp:taxon-name-part></tp:taxon-name></italic> (Bourret, 1937), <italic><tp:taxon-name><tp:taxon-name-part taxon-name-part-type="genus" reg="Xenophrys">Xenophrys</tp:taxon-name-part><tp:taxon-name-part taxon-name-part-type="species" reg="truongsonensis">truongsonensis</tp:taxon-name-part></tp:taxon-name></italic> Luong, Hoang, Pham, Nguyen, Orlov, Ziegler &amp; Nguyen, 2022, <italic><tp:taxon-name><tp:taxon-name-part taxon-name-part-type="genus" reg="Limnonectes">Limnonectes</tp:taxon-name-part><tp:taxon-name-part taxon-name-part-type="species" reg="kiziriani">kiziriani</tp:taxon-name-part></tp:taxon-name></italic> Pham, Le, Ngo, Ziegler &amp; Nguyen, 2018, <italic><tp:taxon-name><tp:taxon-name-part taxon-name-part-type="genus" reg="Limnonectes">L.</tp:taxon-name-part><tp:taxon-name-part taxon-name-part-type="species" reg="poilani">poilani</tp:taxon-name-part></tp:taxon-name></italic> (Bourret, 1942), <italic><tp:taxon-name><tp:taxon-name-part taxon-name-part-type="genus" reg="Amolops">Amolops</tp:taxon-name-part><tp:taxon-name-part taxon-name-part-type="species" reg="compotrix">compotrix</tp:taxon-name-part></tp:taxon-name></italic> (Bain, Stuart &amp; Orlov, 2006), <italic><tp:taxon-name><tp:taxon-name-part taxon-name-part-type="genus" reg="Papurana">Papurana</tp:taxon-name-part><tp:taxon-name-part taxon-name-part-type="species" reg="attigua">attigua</tp:taxon-name-part></tp:taxon-name></italic> (Inger, Orlov &amp; Darevsky, 1999); <italic><tp:taxon-name><tp:taxon-name-part taxon-name-part-type="genus" reg="Odorrana">Odorrana</tp:taxon-name-part><tp:taxon-name-part taxon-name-part-type="species" reg="gigatympana">gigatympana</tp:taxon-name-part></tp:taxon-name></italic> (Orlov, Ananjeva &amp; Ho, 2006), <italic><tp:taxon-name><tp:taxon-name-part taxon-name-part-type="genus" reg="Odorrana">O.</tp:taxon-name-part><tp:taxon-name-part taxon-name-part-type="species" reg="khalam">khalam</tp:taxon-name-part></tp:taxon-name></italic> (Stuart, Orlov &amp; Chan-ard, 2005), <italic><tp:taxon-name><tp:taxon-name-part taxon-name-part-type="genus" reg="Hylarana">Hylarana</tp:taxon-name-part><tp:taxon-name-part taxon-name-part-type="species" reg="maosonensis">maosonensis</tp:taxon-name-part></tp:taxon-name></italic> Bourret, 1937, and <italic><tp:taxon-name><tp:taxon-name-part taxon-name-part-type="genus" reg="Rhacophorus">Rhacophorus</tp:taxon-name-part><tp:taxon-name-part taxon-name-part-type="species" reg="orlovi">orlovi</tp:taxon-name-part></tp:taxon-name></italic> Ziegler &amp; Köhler, 2001.</p><fig id="F20" position="float" orientation="portrait"><object-id xmlns:xlink="http://www.w3.org/1999/xlink" content-type="doi" xlink:type="simple">10.3897/zookeys.1240.147337.figure20</object-id><object-id xmlns:xlink="http://www.w3.org/1999/xlink" content-type="arpha" xlink:type="simple">5A5020AF-D9CA-5CEB-B0BB-11EA1E59FACB</object-id><label>Figure 20.</label><caption><p>Habitat of <italic><tp:taxon-name><tp:taxon-name-part taxon-name-part-type="genus" reg="Quasipaa">Quasipaa</tp:taxon-name-part><tp:taxon-name-part taxon-name-part-type="species" reg="binhi">binhi</tp:taxon-name-part></tp:taxon-name></italic> sp. nov. in Dong Chau-Khe Nuoc Trong Nature Reserve, Quang Binh Province, Viet Nam <bold>A</bold> microhabitat <bold>B</bold> evergreen forest.</p></caption><graphic xmlns:xlink="http://www.w3.org/1999/xlink" xlink:href="zookeys-1240-139_article-147337__-g020.jpg" position="float" orientation="portrait" xlink:type="simple" id="oo_1345852.jpg"><uri content-type="original_file" xlink:type="simple">https://binary.pensoft.net/fig/1345852</uri></graphic></fig></tp:treatment-sec><tp:treatment-sec sec-type="distribution" id="SECID0EYGBM"><title>Distribution.</title><p><italic><tp:taxon-name><tp:taxon-name-part taxon-name-part-type="genus" reg="Quasipaa">Quasipaa</tp:taxon-name-part><tp:taxon-name-part taxon-name-part-type="species" reg="binhi">binhi</tp:taxon-name-part></tp:taxon-name></italic> sp. nov. is currently known from Quang Binh (Dong Chau-Khe Nuoc Trong Nature Reserve) and Thua Thien Hue (Sao La Nature Reserve) provinces, Vietnam. Data obtained from GenBank shows that this species was also recorded from Xekong Province, Laos (<xref ref-type="bibr" rid="B33">Suwannapoom et al. 2021</xref>; see Discussion below).</p></tp:treatment-sec><tp:treatment-sec sec-type="comparisons" id="SECID0ENHBM"><title>Comparisons.</title><p>We compared the new species with its congeners. <italic><tp:taxon-name><tp:taxon-name-part taxon-name-part-type="genus" reg="Quasipaa">Quasipaa</tp:taxon-name-part><tp:taxon-name-part taxon-name-part-type="species" reg="binhi">binhi</tp:taxon-name-part></tp:taxon-name></italic> sp. nov. differs from <italic><tp:taxon-name><tp:taxon-name-part taxon-name-part-type="genus" reg="Quasipaa">Q.</tp:taxon-name-part><tp:taxon-name-part taxon-name-part-type="species" reg="ohlerae">ohlerae</tp:taxon-name-part></tp:taxon-name></italic> sp. nov. by having the dorsum with thin and elongate ridges (vs with thick ridges); the absence nuptial spines on all fingers and ventral surface of forelimbs in males (vs present); the absence spines on lower flanks, ventral surface of forelimbs, lower lip, throat, chest, 2/3 anterior part of belly in males (vs present); and females with melanic pole eggs (vs wholly unpigmented); and a smaller ratio of <abbrev xmlns:xlink="http://www.w3.org/1999/xlink" xlink:title="distance from anterior margin of tympanum to posterior corner of orbit" id="ABBRID0EJIBM" xlink:type="simple">TYE</abbrev>/<abbrev xmlns:xlink="http://www.w3.org/1999/xlink" xlink:title="tympanum diameter" id="ABBRID0ENIBM" xlink:type="simple">TD</abbrev> in males (1.22, <italic>n</italic> = 5 vs 1.68, <italic>n</italic> = 7).</p><p><italic><tp:taxon-name><tp:taxon-name-part taxon-name-part-type="genus" reg="Quasipaa">Quasipaa</tp:taxon-name-part><tp:taxon-name-part taxon-name-part-type="species" reg="binhi">binhi</tp:taxon-name-part></tp:taxon-name></italic> sp. nov. differs from <italic><tp:taxon-name><tp:taxon-name-part taxon-name-part-type="genus" reg="Quasipaa">Q.</tp:taxon-name-part><tp:taxon-name-part taxon-name-part-type="species" reg="verrucospinosa">verrucospinosa</tp:taxon-name-part></tp:taxon-name></italic> by the absence nuptial spines on all fingers in males (vs present of nuptial spines on fingers I, II, III); dorsum with thin and elongate ridges (vs dorsum with thick ridges); a smaller ratio of <abbrev xmlns:xlink="http://www.w3.org/1999/xlink" xlink:title="tympanum diameter" id="ABBRID0ENJBM" xlink:type="simple">TD</abbrev>/<abbrev xmlns:xlink="http://www.w3.org/1999/xlink" xlink:title="eye diameter" id="ABBRID0ERJBM" xlink:type="simple">ED</abbrev> (0.37, <italic>n</italic> = 5 in males and 0.38, <italic>n</italic> = 4 in females vs 0.53, <italic>n</italic> = 7 in males and 0.50, <italic>n</italic> = 7 in females); a greater ratio of <abbrev xmlns:xlink="http://www.w3.org/1999/xlink" xlink:title="distance from anterior margin of tympanum to posterior corner of orbit" id="ABBRID0E4JBM" xlink:type="simple">TYE</abbrev>/<abbrev xmlns:xlink="http://www.w3.org/1999/xlink" xlink:title="tympanum diameter" id="ABBRID0EBKBM" xlink:type="simple">TD</abbrev> (1.22, <italic>n</italic> = 5 in males and 1.64, <italic>n</italic> = 64 in females vs 1.16, <italic>n</italic> = 7 in males and 1.14, <italic>n</italic> = 7 in females); inner metatarsal tubercle oval (vs inner metatarsal tubercle round); different dorsal color pattern (dark brown vs yellowish grey); different ventral color pattern (immaculate white vs pale yellow); and iris dark green (vs pale copper).</p><p><italic><tp:taxon-name><tp:taxon-name-part taxon-name-part-type="genus" reg="Quasipaa">Quasipaa</tp:taxon-name-part><tp:taxon-name-part taxon-name-part-type="species" reg="binhi">binhi</tp:taxon-name-part></tp:taxon-name></italic> sp. nov. differs from <italic><tp:taxon-name><tp:taxon-name-part taxon-name-part-type="genus" reg="Quasipaa">Q.</tp:taxon-name-part><tp:taxon-name-part taxon-name-part-type="species" reg="acanthophora">acanthophora</tp:taxon-name-part></tp:taxon-name></italic> by having the dorsum with thin and elongate ridges (vs small tubercles); the absence nuptial spines on all fingers in males (vs present on fingers I, II, III); the absence of spines on throat and chest in males (vs present); and iris dark green (vs copper on upper and greyish on lower).</p><p><italic><tp:taxon-name><tp:taxon-name-part taxon-name-part-type="genus" reg="Quasipaa">Quasipaa</tp:taxon-name-part><tp:taxon-name-part taxon-name-part-type="species" reg="binhi">binhi</tp:taxon-name-part></tp:taxon-name></italic> sp. nov. differs from <italic><tp:taxon-name><tp:taxon-name-part taxon-name-part-type="genus" reg="Quasipaa">Q.</tp:taxon-name-part><tp:taxon-name-part taxon-name-part-type="species" reg="boulengeri">boulengeri</tp:taxon-name-part></tp:taxon-name></italic> by the absence nuptial spines on all fingers in males (vs present on fingers I, II, III); the absence of spines on chest and belly in males (vs present); different ventral color pattern (immaculate white vs pale yellow); and iris dark green (vs copper on upper and greyish on lower).</p><p><italic><tp:taxon-name><tp:taxon-name-part taxon-name-part-type="genus" reg="Quasipaa">Quasipaa</tp:taxon-name-part></tp:taxon-name> bìnhi</italic> sp. nov. differs from <italic><tp:taxon-name><tp:taxon-name-part taxon-name-part-type="genus" reg="Quasipaa">Q.</tp:taxon-name-part><tp:taxon-name-part taxon-name-part-type="species" reg="courtoisi">courtoisi</tp:taxon-name-part></tp:taxon-name></italic> by having a smaller size in males (<abbrev xmlns:xlink="http://www.w3.org/1999/xlink" xlink:title="snout-vent length" id="ABBRID0ESMBM" xlink:type="simple">SVL</abbrev> 76.9–101.1 mm, <italic>n</italic> = 5 <italic>vs</italic> 126 mm, <italic>n</italic> = 1); the absence of spines on chest in males (<italic>vs</italic> present); and the absence nuptial spines on all fingers in males (vs present of nuptial spines on fingers I, II, III).</p><p><italic><tp:taxon-name><tp:taxon-name-part taxon-name-part-type="genus" reg="Quasipaa">Quasipaa</tp:taxon-name-part><tp:taxon-name-part taxon-name-part-type="species" reg="binhi">binhi</tp:taxon-name-part></tp:taxon-name></italic> sp. nov. differs from <italic><tp:taxon-name><tp:taxon-name-part taxon-name-part-type="genus" reg="Quasipaa">Q.</tp:taxon-name-part><tp:taxon-name-part taxon-name-part-type="species" reg="delacouri">delacouri</tp:taxon-name-part></tp:taxon-name></italic> by having the dorsum with thin and elongate ridges (vs smooth); dorsal surface of forelimbs and hindlimbs with thin and elongate ridges intermixed with small tubercles (vs smooth); different dorsal color pattern (dark brown vs brick red with black spots); and dorsum, upper flanks, upper lip, and dorsal surface of fore- and hindlimbs with small spines, scattered in males (vs absent); a greater ratio of <abbrev xmlns:xlink="http://www.w3.org/1999/xlink" xlink:title="tympanum diameter" id="ABBRID0EWNBM" xlink:type="simple">TD</abbrev>/<abbrev xmlns:xlink="http://www.w3.org/1999/xlink" xlink:title="eye diameter" id="ABBRID0E1NBM" xlink:type="simple">ED</abbrev> (0.37, <italic>n</italic> = 4 in males and 0.38, <italic>n</italic> = 4 in females vs 0.26, <italic>n</italic> = 3 in males and 0.24, <italic>n</italic> = 3 in females); a smaller ratio of <abbrev xmlns:xlink="http://www.w3.org/1999/xlink" xlink:title="distance from anterior margin of tympanum to posterior corner of orbit" id="ABBRID0EGOBM" xlink:type="simple">TYE</abbrev>/<abbrev xmlns:xlink="http://www.w3.org/1999/xlink" xlink:title="tympanum diameter" id="ABBRID0EKOBM" xlink:type="simple">TD</abbrev> (1.22, <italic>n</italic> = 5 in males and 1.64, <italic>n</italic> = 4 in females vs 2.15, <italic>n</italic> = 3 in males and 1.93, <italic>n</italic> = 3 in females) (Figs <xref ref-type="fig" rid="F13">13</xref>–<xref ref-type="fig" rid="F15">15</xref>, Table <xref ref-type="table" rid="T5">5</xref>).</p><p><italic><tp:taxon-name><tp:taxon-name-part taxon-name-part-type="genus" reg="Quasipaa">Quasipaa</tp:taxon-name-part><tp:taxon-name-part taxon-name-part-type="species" reg="binhi">binhi</tp:taxon-name-part></tp:taxon-name></italic> sp. nov. differs from <italic><tp:taxon-name><tp:taxon-name-part taxon-name-part-type="genus" reg="Quasipaa">Q.</tp:taxon-name-part><tp:taxon-name-part taxon-name-part-type="species" reg="exilispinosa">exilispinosa</tp:taxon-name-part></tp:taxon-name></italic> by having a larger size in males (<abbrev xmlns:xlink="http://www.w3.org/1999/xlink" xlink:title="snout-vent length" id="ABBRID0E1PBM" xlink:type="simple">SVL</abbrev> 76.9–101.1 mm, <italic>n</italic> = 5 in males and 88.5–123.4 mm, <italic>n</italic> = 4 in females vs <abbrev xmlns:xlink="http://www.w3.org/1999/xlink" xlink:title="snout-vent length" id="ABBRID0ECQBM" xlink:type="simple">SVL</abbrev> 44.2–66.5 mm, <italic>n</italic> = 20 in males and 40.0–63.3 mm, <italic>n</italic> = 20 in females); the dorsum with thin and elongate ridges (vs small tubercles); the absence of spines on chest of males (vs present); the absence nuptial spines on all fingers in males (vs present on fingers I, II, III); different ventral color pattern (immaculate white vs pale yellow); and iris dark green (vs copper on upper and greyish on lower).</p><p><italic><tp:taxon-name><tp:taxon-name-part taxon-name-part-type="genus" reg="Quasipaa">Quasipaa</tp:taxon-name-part><tp:taxon-name-part taxon-name-part-type="species" reg="binhi">binhi</tp:taxon-name-part></tp:taxon-name></italic> sp. nov. differs from <italic><tp:taxon-name><tp:taxon-name-part taxon-name-part-type="genus" reg="Quasipaa">Q.</tp:taxon-name-part><tp:taxon-name-part taxon-name-part-type="species" reg="fasciculispina">fasciculispina</tp:taxon-name-part></tp:taxon-name></italic> by having a smaller ratio of <abbrev xmlns:xlink="http://www.w3.org/1999/xlink" xlink:title="distance from anterior margin of tympanum to posterior corner of orbit" id="ABBRID0ECRBM" xlink:type="simple">TYE</abbrev>/<abbrev xmlns:xlink="http://www.w3.org/1999/xlink" xlink:title="tympanum diameter" id="ABBRID0EGRBM" xlink:type="simple">TD</abbrev> in males (1.22, <italic>n</italic> = 5 vs 2.0, <italic>n</italic> = 1); the absence of spines on chest in males (<italic>vs</italic> each chest tubercle with 5–10 black spines); the absence nuptial spines on all fingers in males (vs present of nuptial spines on fingers I, II, III); iris dark green (vs bright copper-colored); and external vocal sac absent (vs vocal sac openings in floor of mouth).</p><p><italic><tp:taxon-name><tp:taxon-name-part taxon-name-part-type="genus" reg="Quasipaa">Quasipaa</tp:taxon-name-part><tp:taxon-name-part taxon-name-part-type="species" reg="binhi">binhi</tp:taxon-name-part></tp:taxon-name></italic> sp. nov. differs from <italic><tp:taxon-name><tp:taxon-name-part taxon-name-part-type="genus" reg="Quasipaa">Q.</tp:taxon-name-part><tp:taxon-name-part taxon-name-part-type="species" reg="jiulongensis">jiulongensis</tp:taxon-name-part></tp:taxon-name></italic> by having the dorsum with thin and elongate ridges (vs small tubercles); the absence of spines on chest of males (vs present); the absence nuptial spines on all fingers in males (vs present on fingers I and II); the absence of pale-colored longitudinal stripes on upper jaw edge (vs present); and the absence of 4 or 5 yellow dorsal dots arranged in longitudinal rows (vs present).</p><p><italic><tp:taxon-name><tp:taxon-name-part taxon-name-part-type="genus" reg="Quasipaa">Quasipaa</tp:taxon-name-part><tp:taxon-name-part taxon-name-part-type="species" reg="binhi">binhi</tp:taxon-name-part></tp:taxon-name></italic> sp. nov. differs from <italic><tp:taxon-name><tp:taxon-name-part taxon-name-part-type="genus" reg="Quasipaa">Q.</tp:taxon-name-part><tp:taxon-name-part taxon-name-part-type="species" reg="robertingeri">robertingeri</tp:taxon-name-part></tp:taxon-name></italic> by having different dorsal pattern (dark brown vs pale yellowish grey); the absence of spines on chest of males (vs present); the absence nuptial spines on all fingers in males (vs present of nuptial spines on fingers I, II, III); the absence of spines on chest and belly of males (vs present); and iris dark green (vs copper on upper and greyish on lower).</p><p><italic><tp:taxon-name><tp:taxon-name-part taxon-name-part-type="genus" reg="Quasipaa">Quasipaa</tp:taxon-name-part><tp:taxon-name-part taxon-name-part-type="species" reg="binhi">binhi</tp:taxon-name-part></tp:taxon-name></italic> sp. nov. differs from <italic><tp:taxon-name><tp:taxon-name-part taxon-name-part-type="genus" reg="Quasipaa">Q.</tp:taxon-name-part><tp:taxon-name-part taxon-name-part-type="species" reg="shini">shini</tp:taxon-name-part></tp:taxon-name></italic> by having the dorsum with thin and elongate ridges (vs dorsum with thick ridges); the absence nuptial spines on all fingers in males (vs present on fingers I, II, III); and the absence of spines on chest of males (vs each chest tubercle with 3–8 black spines).</p><p><italic><tp:taxon-name><tp:taxon-name-part taxon-name-part-type="genus" reg="Quasipaa">Quasipaa</tp:taxon-name-part><tp:taxon-name-part taxon-name-part-type="species" reg="binhi">binhi</tp:taxon-name-part></tp:taxon-name></italic> sp. nov. differs from <italic><tp:taxon-name><tp:taxon-name-part taxon-name-part-type="genus" reg="Quasipaa">Q.</tp:taxon-name-part><tp:taxon-name-part taxon-name-part-type="species" reg="spinosa">spinosa</tp:taxon-name-part></tp:taxon-name></italic> by having the dorsum with thin and elongate ridges and round tubercles (vs small tubercles); the absence of pale-colored longitudinal stripes on upper jaw edge (vs present); the absence nuptial spines on all fingers in males (vs present on fingers I and II); and the absence of spines on chest of males (vs present).</p><p><italic><tp:taxon-name><tp:taxon-name-part taxon-name-part-type="genus" reg="Quasipaa">Quasipaa</tp:taxon-name-part><tp:taxon-name-part taxon-name-part-type="species" reg="binhi">binhi</tp:taxon-name-part></tp:taxon-name></italic> sp. nov. differs from <italic><tp:taxon-name><tp:taxon-name-part taxon-name-part-type="genus" reg="Quasipaa">Q.</tp:taxon-name-part><tp:taxon-name-part taxon-name-part-type="species" reg="taoi">taoi</tp:taxon-name-part></tp:taxon-name></italic> by its larger size in females (88.5–123.4 mm, <italic>n</italic> = 4, in females vs 64.6–69.9 mm, <italic>n</italic> = 3 in females); the dorsum with thin and elongate ridges (vs dorsum with thick ridges); the absence nuptial spines on all fingers and ventral surface of forelimbs in males (vs present); and iris dark green (vs dark copper).</p><p><italic><tp:taxon-name><tp:taxon-name-part taxon-name-part-type="genus" reg="Quasipaa">Quasipaa</tp:taxon-name-part><tp:taxon-name-part taxon-name-part-type="species" reg="binhi">binhi</tp:taxon-name-part></tp:taxon-name></italic> sp. nov. differs from <italic><tp:taxon-name><tp:taxon-name-part taxon-name-part-type="genus" reg="Quasipaa">Q.</tp:taxon-name-part><tp:taxon-name-part taxon-name-part-type="species" reg="yei">yei</tp:taxon-name-part></tp:taxon-name></italic> by its larger size in males (<abbrev xmlns:xlink="http://www.w3.org/1999/xlink" xlink:title="snout-vent length" id="ABBRID0EEWBM" xlink:type="simple">SVL</abbrev> 76.8–101.1 mm, <italic>n</italic> = 5 in males and 88.5–123.4 mm, <italic>n</italic> = 4 in females vs 49.7–64.0 mm, <italic>n</italic> = 25 in males and 69.0–83.0 mm, <italic>n</italic> = 25 in females); dorsum with thin and elongate ridges (vs small tubercles); different dorsal pattern (dark brown vs pale yellowish brown); and the absence of nuptial spines around and inside vent (vs present).</p></tp:treatment-sec><tp:treatment-sec sec-type="etymology" id="SECID0EQWBM"><title>Etymology.</title><p>The new species is named in honor of our colleague and friend, late Assoc. Prof. Dr. Binh Van Nguyen from the Hue University, Hue City, Vietnam, in recognition of his contributions on ecological research of amphibians in Vietnam. We recommend “Binh’s Spiny Frog” as the common English name of the new species and the common name in Vietnamese as “Ếch gai sần bình”.</p></tp:treatment-sec><tp:treatment-sec><!--Section generated to contain objects referenced in tp:taxon-treatment.--><fig id="F13" position="float" orientation="portrait"><object-id xmlns:xlink="http://www.w3.org/1999/xlink" content-type="doi" xlink:type="simple">10.3897/zookeys.1240.147337.figure13</object-id><object-id xmlns:xlink="http://www.w3.org/1999/xlink" content-type="arpha" xlink:type="simple">22917DA8-621F-588D-86DE-C754A4FFE06D</object-id><label>Figure 13.</label><caption><p><italic><tp:taxon-name><tp:taxon-name-part taxon-name-part-type="genus" reg="Quasipaa">Quasipaa</tp:taxon-name-part><tp:taxon-name-part taxon-name-part-type="species" reg="delacouri">delacouri</tp:taxon-name-part></tp:taxon-name></italic> in life <bold>A</bold> dorsolateral view <bold>B</bold> ventral view (<abbrev xmlns:xlink="http://www.w3.org/1999/xlink" content-type="institution" xlink:title="Institute of Ecology and Biological Resources" id="ABBRID0EJMGK" xlink:type="simple">IEBR</abbrev> A.5017, male).</p></caption><graphic xmlns:xlink="http://www.w3.org/1999/xlink" xlink:href="zookeys-1240-139_article-147337__-g013.jpg" position="float" orientation="portrait" xlink:type="simple" id="oo_1345845.jpg"><uri content-type="original_file" xlink:type="simple">https://binary.pensoft.net/fig/1345845</uri></graphic></fig><fig id="F15" position="float" orientation="portrait"><object-id xmlns:xlink="http://www.w3.org/1999/xlink" content-type="doi" xlink:type="simple">10.3897/zookeys.1240.147337.figure15</object-id><object-id xmlns:xlink="http://www.w3.org/1999/xlink" content-type="arpha" xlink:type="simple">78F2A39E-40CB-50C4-9E93-43E2C11A67C6</object-id><label>Figure 15.</label><caption><p><italic><tp:taxon-name><tp:taxon-name-part taxon-name-part-type="genus" reg="Quasipaa">Quasipaa</tp:taxon-name-part><tp:taxon-name-part taxon-name-part-type="species" reg="delacouri">delacouri</tp:taxon-name-part></tp:taxon-name></italic><bold>A</bold> lower left hand of male (<abbrev xmlns:xlink="http://www.w3.org/1999/xlink" content-type="institution" xlink:title="Institute of Ecology and Biological Resources" id="ABBRID0EVQGK" xlink:type="simple">IEBR</abbrev> A.5017) <bold>B</bold> upper right hand of male (<abbrev xmlns:xlink="http://www.w3.org/1999/xlink" content-type="institution" xlink:title="Institute of Ecology and Biological Resources" id="ABBRID0E3QGK" xlink:type="simple">IEBR</abbrev> A.5017) <bold>C</bold> iris of male (<abbrev xmlns:xlink="http://www.w3.org/1999/xlink" content-type="institution" xlink:title="Institute of Ecology and Biological Resources" id="ABBRID0EDRGK" xlink:type="simple">IEBR</abbrev> A.5017) <bold>D</bold> lower right foot of male (<abbrev xmlns:xlink="http://www.w3.org/1999/xlink" content-type="institution" xlink:title="Institute of Ecology and Biological Resources" id="ABBRID0EKRGK" xlink:type="simple">IEBR</abbrev> A.5017).</p></caption><graphic xmlns:xlink="http://www.w3.org/1999/xlink" xlink:href="zookeys-1240-139_article-147337__-g015.jpg" position="float" orientation="portrait" xlink:type="simple" id="oo_1345847.jpg"><uri content-type="original_file" xlink:type="simple">https://binary.pensoft.net/fig/1345847</uri></graphic></fig><table-wrap id="T5" position="float" orientation="portrait"><label>Table 5.</label><caption><p>Measurements (in mm) and proportions of <italic><tp:taxon-name><tp:taxon-name-part taxon-name-part-type="genus" reg="Quasipaa">Quasipaa</tp:taxon-name-part><tp:taxon-name-part taxon-name-part-type="species" reg="verrucospinosa">verrucospinosa</tp:taxon-name-part></tp:taxon-name></italic> (M = Male, F = Female, <abbrev xmlns:xlink="http://www.w3.org/1999/xlink" xlink:title="standard deviation" id="ABBRID0EK3BK" xlink:type="simple">SD</abbrev> = standard deviation; for other abbreviations see Material and methods).</p></caption><table id="TID0EODCK" rules="all"><tbody><tr><th rowspan="1" colspan="1"/><th rowspan="1" colspan="4">
                        <italic>
                          <tp:taxon-name><tp:taxon-name-part taxon-name-part-type="genus" reg="Quasipaa">Quasipaa</tp:taxon-name-part><tp:taxon-name-part taxon-name-part-type="species" reg="verrucospinosa">verrucospinosa</tp:taxon-name-part></tp:taxon-name>
                        </italic>
                      </th><th rowspan="1" colspan="4">
                        <italic>
                          <tp:taxon-name><tp:taxon-name-part taxon-name-part-type="genus" reg="Quasipaa">Quasipaa</tp:taxon-name-part><tp:taxon-name-part taxon-name-part-type="species" reg="delacouri">delacouri</tp:taxon-name-part></tp:taxon-name>
                        </italic>
                      </th></tr><tr><th rowspan="1" colspan="1">Voucher</th><th rowspan="1" colspan="1">Min–Max (<italic>n</italic> = 7)</th><th rowspan="1" colspan="1">Mean ± <abbrev xmlns:xlink="http://www.w3.org/1999/xlink" xlink:title="standard deviation" id="ABBRID0EC5BK" xlink:type="simple">SD</abbrev> (<italic>n</italic> = 7)</th><th rowspan="1" colspan="1">Min–Max (<italic>n</italic> = 7)</th><th rowspan="1" colspan="1">Mean ± <abbrev xmlns:xlink="http://www.w3.org/1999/xlink" xlink:title="standard deviation" id="ABBRID0ES5BK" xlink:type="simple">SD</abbrev> (<italic>n</italic> = 7)</th><th rowspan="1" colspan="1">Min–Max (<italic>n</italic> = 3)</th><th rowspan="1" colspan="1">Mean ± <abbrev xmlns:xlink="http://www.w3.org/1999/xlink" xlink:title="standard deviation" id="ABBRID0EC6BK" xlink:type="simple">SD</abbrev> (<italic>n</italic> = 3)</th><th rowspan="1" colspan="1">Min–Max (<italic>n</italic> = 3)</th><th rowspan="1" colspan="1">Mean ± <abbrev xmlns:xlink="http://www.w3.org/1999/xlink" xlink:title="standard deviation" id="ABBRID0ES6BK" xlink:type="simple">SD</abbrev> (<italic>n</italic> = 3)</th></tr><tr><td rowspan="1" colspan="1">Sex</td><td rowspan="1" colspan="1">M</td><td rowspan="1" colspan="1">M</td><td rowspan="1" colspan="1">F</td><td rowspan="1" colspan="1">F</td><td rowspan="1" colspan="1">M</td><td rowspan="1" colspan="1">M</td><td rowspan="1" colspan="1">F</td><td rowspan="1" colspan="1">F</td></tr><tr><td rowspan="1" colspan="1">
                        <abbrev xmlns:xlink="http://www.w3.org/1999/xlink" xlink:title="snout-vent length" id="ABBRID0EZACK" xlink:type="simple">SVL</abbrev>
                      </td><td rowspan="1" colspan="1">84.5–105.5</td><td rowspan="1" colspan="1">100.7 ± 6.6</td><td rowspan="1" colspan="1">75.2–94.7</td><td rowspan="1" colspan="1">86.8 ± 7.4</td><td rowspan="1" colspan="1">95.9–104.9</td><td rowspan="1" colspan="1">99.8 ± 4.6</td><td rowspan="1" colspan="1">90.5–98.4</td><td rowspan="1" colspan="1">94.1 ± 4.0</td></tr><tr><td rowspan="1" colspan="1">
                        <abbrev xmlns:xlink="http://www.w3.org/1999/xlink" xlink:title="head length (a parallel line with the vertebral column from posterior margin of mandible to tip of snout)" id="ABBRID0E1BCK" xlink:type="simple">HL</abbrev>
                      </td><td rowspan="1" colspan="1">31.1–39.9</td><td rowspan="1" colspan="1">38 ± 2.8</td><td rowspan="1" colspan="1">29.6–34.9</td><td rowspan="1" colspan="1">32.8 ± 20</td><td rowspan="1" colspan="1">33.5–35.6</td><td rowspan="1" colspan="1">34.3 ± 1.1</td><td rowspan="1" colspan="1">33.4–36.5</td><td rowspan="1" colspan="1">35.17 ± 1.6</td></tr><tr><td rowspan="1" colspan="1">
                        <abbrev xmlns:xlink="http://www.w3.org/1999/xlink" xlink:title="maximum head width (at rictus)" id="ABBRID0E2CCK" xlink:type="simple">HW</abbrev>
                      </td><td rowspan="1" colspan="1">35.7–44.7</td><td rowspan="1" colspan="1">42.9 ± 3</td><td rowspan="1" colspan="1">33.3–39.6</td><td rowspan="1" colspan="1">37 ± 2.2</td><td rowspan="1" colspan="1">33.5–37.6</td><td rowspan="1" colspan="1">36.7 ± 1.0</td><td rowspan="1" colspan="1">34.6–40.0</td><td rowspan="1" colspan="1">37,1 ± 2.7</td></tr><tr><td rowspan="1" colspan="1">
                        <abbrev xmlns:xlink="http://www.w3.org/1999/xlink" xlink:title="distance from posterior margin of mandible to nostril" id="ABBRID0E3DCK" xlink:type="simple">MN</abbrev>
                      </td><td rowspan="1" colspan="1">21.9–27.3</td><td rowspan="1" colspan="1">26 ± 2</td><td rowspan="1" colspan="1">21.6–25.4</td><td rowspan="1" colspan="1">23.7 ± 1.3</td><td rowspan="1" colspan="1">27.8–28.9</td><td rowspan="1" colspan="1">28.4 ± 0.6</td><td rowspan="1" colspan="1">23.9–29.5</td><td rowspan="1" colspan="1">27.2 ± 2.9</td></tr><tr><td rowspan="1" colspan="1">
                        <abbrev xmlns:xlink="http://www.w3.org/1999/xlink" xlink:title="distance from posterior margin of mandible to anterior margin of orbit" id="ABBRID0E4ECK" xlink:type="simple">MFE</abbrev>
                      </td><td rowspan="1" colspan="1">17.7–21.1</td><td rowspan="1" colspan="1">20.3 ± 1.1</td><td rowspan="1" colspan="1">16.6–20.1</td><td rowspan="1" colspan="1">18.6 ± 1.1</td><td rowspan="1" colspan="1">22.7–24.7</td><td rowspan="1" colspan="1">23.6 ± 1.0</td><td rowspan="1" colspan="1">17.8–25.7</td><td rowspan="1" colspan="1">22.4 ± 4.1</td></tr><tr><td rowspan="1" colspan="1">
                        <abbrev xmlns:xlink="http://www.w3.org/1999/xlink" xlink:title="distance from posterior margin of mandible to posterior margin of eye" id="ABBRID0E5FCK" xlink:type="simple">MBE</abbrev>
                      </td><td rowspan="1" colspan="1">10.2–13.4</td><td rowspan="1" colspan="1">11.7 ± 1.1</td><td rowspan="1" colspan="1">8.6–11.8</td><td rowspan="1" colspan="1">10.5 ± 1</td><td rowspan="1" colspan="1">15.6–16.8</td><td rowspan="1" colspan="1">16.0 ± 0.7</td><td rowspan="1" colspan="1">14.5–17.4</td><td rowspan="1" colspan="1">15.7 ± 1.5</td></tr><tr><td rowspan="1" colspan="1">
                        <abbrev xmlns:xlink="http://www.w3.org/1999/xlink" xlink:title="rostral length (from anterior corner of orbit to tip of snout)" id="ABBRID0E6GCK" xlink:type="simple">RL</abbrev>
                      </td><td rowspan="1" colspan="1">13.2–15.4</td><td rowspan="1" colspan="1">15.1 ± 0.7</td><td rowspan="1" colspan="1">11.9–14.2</td><td rowspan="1" colspan="1">13.1 ± 1</td><td rowspan="1" colspan="1">13.2–14.7</td><td rowspan="1" colspan="1">14.1 ± 0.8</td><td rowspan="1" colspan="1">11.5–15.2</td><td rowspan="1" colspan="1">13.7 ± 1.9</td></tr><tr><td rowspan="1" colspan="1">
                        <abbrev xmlns:xlink="http://www.w3.org/1999/xlink" xlink:title="eye diameter" id="ABBRID0EAICK" xlink:type="simple">ED</abbrev>
                      </td><td rowspan="1" colspan="1">8.6–10.8</td><td rowspan="1" colspan="1">10.3 ± 0.7</td><td rowspan="1" colspan="1">9–11.5</td><td rowspan="1" colspan="1">10 ± 1</td><td rowspan="1" colspan="1">11.3–12.9</td><td rowspan="1" colspan="1">11.9 ± 0.8</td><td rowspan="1" colspan="1">11.1–12.9</td><td rowspan="1" colspan="1">12.3 ± 1.0</td></tr><tr><td rowspan="1" colspan="1">
                        <abbrev xmlns:xlink="http://www.w3.org/1999/xlink" xlink:title="maximum width of upper eyelid" id="ABBRID0EBJCK" xlink:type="simple">UEW</abbrev>
                      </td><td rowspan="1" colspan="1">6.5–8.4</td><td rowspan="1" colspan="1">7.7 ± 0.6</td><td rowspan="1" colspan="1">6.0–7.5</td><td rowspan="1" colspan="1">7.0 ± 0.6</td><td rowspan="1" colspan="1">7.9–9.6</td><td rowspan="1" colspan="1">8.8 ± 0.9</td><td rowspan="1" colspan="1">7.1–8.8</td><td rowspan="1" colspan="1">7.8 ± 0.9</td></tr><tr><td rowspan="1" colspan="1">
                        <abbrev xmlns:xlink="http://www.w3.org/1999/xlink" xlink:title="internarial distance (distance between nostrils)" id="ABBRID0ECKCK" xlink:type="simple">IND</abbrev>
                      </td><td rowspan="1" colspan="1">7.3–9.7</td><td rowspan="1" colspan="1">8.7 ± 0.8</td><td rowspan="1" colspan="1">6.0–8.4</td><td rowspan="1" colspan="1">7.4 ± 0.9</td><td rowspan="1" colspan="1">10.2–11.2</td><td rowspan="1" colspan="1">10.6 ± 0.5</td><td rowspan="1" colspan="1">8.9–10.9</td><td rowspan="1" colspan="1">10.0 ± 1.0</td></tr><tr><td rowspan="1" colspan="1">
                        <abbrev xmlns:xlink="http://www.w3.org/1999/xlink" xlink:title="interorbital distance" id="ABBRID0EDLCK" xlink:type="simple">IOD</abbrev>
                      </td><td rowspan="1" colspan="1">6.9–8.9</td><td rowspan="1" colspan="1">8.2 ± 0.6</td><td rowspan="1" colspan="1">6.2–7.9</td><td rowspan="1" colspan="1">7.3 ± 0.6</td><td rowspan="1" colspan="1">6.2–7.3</td><td rowspan="1" colspan="1">6.8 ± 0.6</td><td rowspan="1" colspan="1">6.3–7.7</td><td rowspan="1" colspan="1">7.1 ± 0.7</td></tr><tr><td rowspan="1" colspan="1">
                        <abbrev xmlns:xlink="http://www.w3.org/1999/xlink" xlink:title="distance between anterior margins of orbits" id="ABBRID0EEMCK" xlink:type="simple">DAE</abbrev>
                      </td><td rowspan="1" colspan="1">12.1–14.6</td><td rowspan="1" colspan="1">13.5 ± 1</td><td rowspan="1" colspan="1">11.3–13.8</td><td rowspan="1" colspan="1">12.4 ± 0.9</td><td rowspan="1" colspan="1">15.5–6.3</td><td rowspan="1" colspan="1">15.9 ± 0.4</td><td rowspan="1" colspan="1">13.9–16.8</td><td rowspan="1" colspan="1">15.5 ± 1.5</td></tr><tr><td rowspan="1" colspan="1">
                        <abbrev xmlns:xlink="http://www.w3.org/1999/xlink" xlink:title="distance between posterior margins of orbits" id="ABBRID0EFNCK" xlink:type="simple">DPE</abbrev>
                      </td><td rowspan="1" colspan="1">22.8–28.2</td><td rowspan="1" colspan="1">26.3 ± 1.6</td><td rowspan="1" colspan="1">21.3–25.9</td><td rowspan="1" colspan="1">23.9 ± 1.6</td><td rowspan="1" colspan="1">24.5–24.9</td><td rowspan="1" colspan="1">24.7 ± 0.8</td><td rowspan="1" colspan="1">23.2–25.6</td><td rowspan="1" colspan="1">24.4 ± 1.2</td></tr><tr><td rowspan="1" colspan="1">
                        <abbrev xmlns:xlink="http://www.w3.org/1999/xlink" xlink:title="distance from nostril to tip of snout" id="ABBRID0EGOCK" xlink:type="simple">NS</abbrev>
                      </td><td rowspan="1" colspan="1">6.0–9.0</td><td rowspan="1" colspan="1">7.5 ± 0.9</td><td rowspan="1" colspan="1">6.1–8.1</td><td rowspan="1" colspan="1">7.0 ± 0.8</td><td rowspan="1" colspan="1">7.7–8.1</td><td rowspan="1" colspan="1">7.9 ± 0.2</td><td rowspan="1" colspan="1">6.5–8.8</td><td rowspan="1" colspan="1">7.7 ± 1.2</td></tr><tr><td rowspan="1" colspan="1">
                        <abbrev xmlns:xlink="http://www.w3.org/1999/xlink" xlink:title="distance from anterior corner of orbit to nostril" id="ABBRID0EHPCK" xlink:type="simple">EN</abbrev>
                      </td><td rowspan="1" colspan="1">5.7–7.4</td><td rowspan="1" colspan="1">6.8 ± 0.6</td><td rowspan="1" colspan="1">5.5–6.4</td><td rowspan="1" colspan="1">6.0 ± 0.3</td><td rowspan="1" colspan="1">5.8–6.6</td><td rowspan="1" colspan="1">6.3 ± 0.4</td><td rowspan="1" colspan="1">5.8–7.2</td><td rowspan="1" colspan="1">6.4 ± 0.7</td></tr><tr><td rowspan="1" colspan="1">
                        <abbrev xmlns:xlink="http://www.w3.org/1999/xlink" xlink:title="tympanum diameter" id="ABBRID0EIQCK" xlink:type="simple">TD</abbrev>
                      </td><td rowspan="1" colspan="1">4.8–6.3</td><td rowspan="1" colspan="1">5.4 ± 0.5</td><td rowspan="1" colspan="1">4.6–5.9</td><td rowspan="1" colspan="1">5.0 ± 0.5</td><td rowspan="1" colspan="1">3.0–3.2</td><td rowspan="1" colspan="1">3.1 ± 0.1</td><td rowspan="1" colspan="1">2.8–3.1</td><td rowspan="1" colspan="1">2.9 ± 0.2</td></tr><tr><td rowspan="1" colspan="1">
                        <abbrev xmlns:xlink="http://www.w3.org/1999/xlink" xlink:title="distance from anterior margin of tympanum to posterior corner of orbit" id="ABBRID0EJRCK" xlink:type="simple">TYE</abbrev>
                      </td><td rowspan="1" colspan="1">5.1–6.8</td><td rowspan="1" colspan="1">6.3 ± 0.6</td><td rowspan="1" colspan="1">4.6–6.6</td><td rowspan="1" colspan="1">5.6 ± 0.7</td><td rowspan="1" colspan="1">6.4–6.9</td><td rowspan="1" colspan="1">6.7 ± 0.3</td><td rowspan="1" colspan="1">5.5–5.8</td><td rowspan="1" colspan="1">5.6 ± 0.2</td></tr><tr><td rowspan="1" colspan="1">
                        <abbrev xmlns:xlink="http://www.w3.org/1999/xlink" xlink:title="upper arm length (from axilla to elbow)" id="ABBRID0EKSCK" xlink:type="simple">UAL</abbrev>
                      </td><td rowspan="1" colspan="1">13.0–21.0</td><td rowspan="1" colspan="1">20.1 ± 2.8</td><td rowspan="1" colspan="1">13.4–16.7</td><td rowspan="1" colspan="1">15.5 ± 1.4</td><td rowspan="1" colspan="1">14.3–15.4</td><td rowspan="1" colspan="1">14.8 ± 0.5</td><td rowspan="1" colspan="1">14.5–16.2</td><td rowspan="1" colspan="1">15.4 ± 0.8</td></tr><tr><td rowspan="1" colspan="1">
                        <abbrev xmlns:xlink="http://www.w3.org/1999/xlink" xlink:title="fore arm length (from elbow to tip of third finger)" id="ABBRID0ELTCK" xlink:type="simple">FAL</abbrev>
                      </td><td rowspan="1" colspan="1">40.2–50.2</td><td rowspan="1" colspan="1">48.5 ± 3.5</td><td rowspan="1" colspan="1">34.2–41.9</td><td rowspan="1" colspan="1">38.4 ± 2.6</td><td rowspan="1" colspan="1">41.1–43.3</td><td rowspan="1" colspan="1">42.4 ± 1.2</td><td rowspan="1" colspan="1">40.4–44.5</td><td rowspan="1" colspan="1">41.8 ± 2.3</td></tr><tr><td rowspan="1" colspan="1">
                        <abbrev xmlns:xlink="http://www.w3.org/1999/xlink" xlink:title="femur length (from vent to knee)" id="ABBRID0EMUCK" xlink:type="simple">FeL</abbrev>
                      </td><td rowspan="1" colspan="1">47.2–55.3</td><td rowspan="1" colspan="1">52.0 ± 3.1</td><td rowspan="1" colspan="1">38.4–49.3</td><td rowspan="1" colspan="1">44.8 ± 3.8</td><td rowspan="1" colspan="1">46.7–48.9</td><td rowspan="1" colspan="1">47.7 ± 1.1</td><td rowspan="1" colspan="1">46.9–49.8</td><td rowspan="1" colspan="1">49.1 ± 1.5</td></tr><tr><td rowspan="1" colspan="1">
                        <abbrev xmlns:xlink="http://www.w3.org/1999/xlink" xlink:title="tibia length (from knee to tarsus)" id="ABBRID0ENVCK" xlink:type="simple">TbL</abbrev>
                      </td><td rowspan="1" colspan="1">47.0–55.9</td><td rowspan="1" colspan="1">53.1 ± 3</td><td rowspan="1" colspan="1">40.4–48.9</td><td rowspan="1" colspan="1">45.7 ± 3.1</td><td rowspan="1" colspan="1">50.2–53.8</td><td rowspan="1" colspan="1">51.6 ± 1.9</td><td rowspan="1" colspan="1">50.0–54.7</td><td rowspan="1" colspan="1">51.5 ± 2.4</td></tr><tr><td rowspan="1" colspan="1">
                        <abbrev xmlns:xlink="http://www.w3.org/1999/xlink" xlink:title="maximum tibia width" id="ABBRID0EOWCK" xlink:type="simple">TbW</abbrev>
                      </td><td rowspan="1" colspan="1">16.3–21.9</td><td rowspan="1" colspan="1">18.9 ± 1.8</td><td rowspan="1" colspan="1">12.8–17.3</td><td rowspan="1" colspan="1">15.0 ± 1.7</td><td rowspan="1" colspan="1">17.3–17.7</td><td rowspan="1" colspan="1">17.5 ± 0.2</td><td rowspan="1" colspan="1">14.9–17.2</td><td rowspan="1" colspan="1">15.8 ± 1.3</td></tr><tr><td rowspan="1" colspan="1">
                        <abbrev xmlns:xlink="http://www.w3.org/1999/xlink" xlink:title="foot length (from tarsus to tip of fourth toe)" id="ABBRID0EPXCK" xlink:type="simple">FoL</abbrev>
                      </td><td rowspan="1" colspan="1">62.9–73.6</td><td rowspan="1" colspan="1">70.7 ± 3.5</td><td rowspan="1" colspan="1">54.7–65.5</td><td rowspan="1" colspan="1">60.8 ± 4.2</td><td rowspan="1" colspan="1">67.5–73.1</td><td rowspan="1" colspan="1">70.4 ± 2.8</td><td rowspan="1" colspan="1">68.5–71.3</td><td rowspan="1" colspan="1">69.7 ± 1.4</td></tr><tr><td rowspan="1" colspan="1">
                        <abbrev xmlns:xlink="http://www.w3.org/1999/xlink" xlink:title="inner metatarsal tubercle length" id="ABBRID0EQYCK" xlink:type="simple">IMT</abbrev>
                      </td><td rowspan="1" colspan="1">7.5–9.5</td><td rowspan="1" colspan="1">8.9 ± 0.7</td><td rowspan="1" colspan="1">5.4–8.1</td><td rowspan="1" colspan="1">6.9 ± 1</td><td rowspan="1" colspan="1">8.3–8.5</td><td rowspan="1" colspan="1">8.4 ± 0.1</td><td rowspan="1" colspan="1">7.8–9.0</td><td rowspan="1" colspan="1">8.5 ± 0.6</td></tr><tr><td rowspan="1" colspan="1"><abbrev xmlns:xlink="http://www.w3.org/1999/xlink" xlink:title="head length (a parallel line with the vertebral column from posterior margin of mandible to tip of snout)" id="ABBRID0ERZCK" xlink:type="simple">HL</abbrev>/<abbrev xmlns:xlink="http://www.w3.org/1999/xlink" xlink:title="snout-vent length" id="ABBRID0EVZCK" xlink:type="simple">SVL</abbrev></td><td rowspan="1" colspan="1">0.37–0.39</td><td rowspan="1" colspan="1">0.38 ± 0.01</td><td rowspan="1" colspan="1">0.36–0.39</td><td rowspan="1" colspan="1">0.38 ± 0.01</td><td rowspan="1" colspan="1">0.32–0.36</td><td rowspan="1" colspan="1">0.34 ± 0.02</td><td rowspan="1" colspan="1">0.37–0.38</td><td rowspan="1" colspan="1">0.37 ± 0.01</td></tr><tr><td rowspan="1" colspan="1"><abbrev xmlns:xlink="http://www.w3.org/1999/xlink" xlink:title="maximum head width (at rictus)" id="ABBRID0EV1CK" xlink:type="simple">HW</abbrev>/<abbrev xmlns:xlink="http://www.w3.org/1999/xlink" xlink:title="snout-vent length" id="ABBRID0EZ1CK" xlink:type="simple">SVL</abbrev></td><td rowspan="1" colspan="1">0.41–0.44</td><td rowspan="1" colspan="1">0.43 ± 0.01</td><td rowspan="1" colspan="1">0.41–0.44</td><td rowspan="1" colspan="1">0.43 ± 0.01</td><td rowspan="1" colspan="1">0.35–0.38</td><td rowspan="1" colspan="1">0.37 ± 0.02</td><td rowspan="1" colspan="1">0.38–0.41</td><td rowspan="1" colspan="1">0.39 ± 0.02</td></tr><tr><td rowspan="1" colspan="1"><abbrev xmlns:xlink="http://www.w3.org/1999/xlink" xlink:title="rostral length (from anterior corner of orbit to tip of snout)" id="ABBRID0EZ2CK" xlink:type="simple">RL</abbrev>/<abbrev xmlns:xlink="http://www.w3.org/1999/xlink" xlink:title="snout-vent length" id="ABBRID0E42CK" xlink:type="simple">SVL</abbrev></td><td rowspan="1" colspan="1">0.14–0.16</td><td rowspan="1" colspan="1">0.15 ± 0.01</td><td rowspan="1" colspan="1">0.14–0.16</td><td rowspan="1" colspan="1">0.15 ± 0.01</td><td rowspan="1" colspan="1">0.13–0.15</td><td rowspan="1" colspan="1">0.14 ± 0.01</td><td rowspan="1" colspan="1">0.13–0.15</td><td rowspan="1" colspan="1">0.14 ± 0.01</td></tr><tr><td rowspan="1" colspan="1"><abbrev xmlns:xlink="http://www.w3.org/1999/xlink" xlink:title="head length (a parallel line with the vertebral column from posterior margin of mandible to tip of snout)" id="ABBRID0E43CK" xlink:type="simple">HL</abbrev>/<abbrev xmlns:xlink="http://www.w3.org/1999/xlink" xlink:title="maximum head width (at rictus)" id="ABBRID0EB4CK" xlink:type="simple">HW</abbrev></td><td rowspan="1" colspan="1">0.85–0.91</td><td rowspan="1" colspan="1">0.88 ± 0.02</td><td rowspan="1" colspan="1">0.86–0.91</td><td rowspan="1" colspan="1">0.89 ± 0.02</td><td rowspan="1" colspan="1">0.92–0.95</td><td rowspan="1" colspan="1">0.94 ± 0,02</td><td rowspan="1" colspan="1">0.91–0.97</td><td rowspan="1" colspan="1">0.95 ± 0.03</td></tr><tr><td rowspan="1" colspan="1"><abbrev xmlns:xlink="http://www.w3.org/1999/xlink" xlink:title="eye diameter" id="ABBRID0EB5CK" xlink:type="simple">ED</abbrev>/<abbrev xmlns:xlink="http://www.w3.org/1999/xlink" xlink:title="rostral length (from anterior corner of orbit to tip of snout)" id="ABBRID0EF5CK" xlink:type="simple">RL</abbrev></td><td rowspan="1" colspan="1">0.65–0.72</td><td rowspan="1" colspan="1">0.69 ± 0.03</td><td rowspan="1" colspan="1">0.65–0.85</td><td rowspan="1" colspan="1">0.77 ± 0.08</td><td rowspan="1" colspan="1">0.80–0.89</td><td rowspan="1" colspan="1">0.85 ± 0.05</td><td rowspan="1" colspan="1">0.85–0.97</td><td rowspan="1" colspan="1">0.90 ± 0.06</td></tr><tr><td rowspan="1" colspan="1"><abbrev xmlns:xlink="http://www.w3.org/1999/xlink" xlink:title="distance from anterior margin of tympanum to posterior corner of orbit" id="ABBRID0EF6CK" xlink:type="simple">TYE</abbrev>/<abbrev xmlns:xlink="http://www.w3.org/1999/xlink" xlink:title="tympanum diameter" id="ABBRID0EJ6CK" xlink:type="simple">TD</abbrev></td><td rowspan="1" colspan="1">0.94–1.34</td><td rowspan="1" colspan="1">1.16 ± 0.14</td><td rowspan="1" colspan="1">0.95–1.37</td><td rowspan="1" colspan="1">1.14 ± 0.16</td><td rowspan="1" colspan="1">2.00–2.16</td><td rowspan="1" colspan="1">2.15 ± 0.15</td><td rowspan="1" colspan="1">1.84–2.00</td><td rowspan="1" colspan="1">1.93 ± 0.08</td></tr><tr><td rowspan="1" colspan="1"><abbrev xmlns:xlink="http://www.w3.org/1999/xlink" xlink:title="tympanum diameter" id="ABBRID0EJADK" xlink:type="simple">TD</abbrev>/<abbrev xmlns:xlink="http://www.w3.org/1999/xlink" xlink:title="eye diameter" id="ABBRID0ENADK" xlink:type="simple">ED</abbrev></td><td rowspan="1" colspan="1">0.46–0.60</td><td rowspan="1" colspan="1">0.53 ± 0.05</td><td rowspan="1" colspan="1">0.41–0.60</td><td rowspan="1" colspan="1">0.50 ± 0.06</td><td rowspan="1" colspan="1">0.23–0.27</td><td rowspan="1" colspan="1">0.26 ± 0.02</td><td rowspan="1" colspan="1">0.22–0.25</td><td rowspan="1" colspan="1">0.24 ± 0.01</td></tr><tr><td rowspan="1" colspan="1"><abbrev xmlns:xlink="http://www.w3.org/1999/xlink" xlink:title="tibia length (from knee to tarsus)" id="ABBRID0ENBDK" xlink:type="simple">TbL</abbrev>/<abbrev xmlns:xlink="http://www.w3.org/1999/xlink" xlink:title="snout-vent length" id="ABBRID0ERBDK" xlink:type="simple">SVL</abbrev></td><td rowspan="1" colspan="1">0.51–0.56</td><td rowspan="1" colspan="1">0.53 ± 0.01</td><td rowspan="1" colspan="1">0.51–0.56</td><td rowspan="1" colspan="1">0.53 ± 0.02</td><td rowspan="1" colspan="1">0.48–0.55</td><td rowspan="1" colspan="1">0.55 ± 0,04</td><td rowspan="1" colspan="1">0.55–0.57</td><td rowspan="1" colspan="1">0.56 ± 0.01</td></tr><tr><td rowspan="1" colspan="1"><abbrev xmlns:xlink="http://www.w3.org/1999/xlink" xlink:title="tibia length (from knee to tarsus)" id="ABBRID0ERCDK" xlink:type="simple">TbL</abbrev>/<abbrev xmlns:xlink="http://www.w3.org/1999/xlink" xlink:title="maximum tibia width" id="ABBRID0EVCDK" xlink:type="simple">TbW</abbrev></td><td rowspan="1" colspan="1">2.56–3.00</td><td rowspan="1" colspan="1">2.81 ± 0.15</td><td rowspan="1" colspan="1">2.78–3.34</td><td rowspan="1" colspan="1">3.06 ± 0.18</td><td rowspan="1" colspan="1">2.85–3.04</td><td rowspan="1" colspan="1">2.94 ± 0.09</td><td rowspan="1" colspan="1">3.18–3.48</td><td rowspan="1" colspan="1">3.34 ± 0.15</td></tr></tbody></table></table-wrap></tp:treatment-sec><ref-list><ref id="B40"><mixed-citation xmlns:xlink="http://www.w3.org/1999/xlink" xlink:type="simple"><person-group><name name-style="western"><surname>Yan</surname><given-names>F</given-names></name><name name-style="western"><surname>Nneji</surname><given-names>LM</given-names></name><name name-style="western"><surname>Jin</surname><given-names>J</given-names></name><name name-style="western"><surname>Yuan</surname><given-names>Z</given-names></name><name name-style="western"><surname>Chen</surname><given-names>JM</given-names></name><name name-style="western"><surname>Mi</surname><given-names>X</given-names></name><name name-style="western"><surname>Chen</surname><given-names>H</given-names></name><name name-style="western"><surname>Murphy</surname><given-names>RW</given-names></name><name name-style="western"><surname>Che</surname><given-names>J</given-names></name></person-group> (<year>2021</year>) Multi-locus genetic analyses of <italic><tp:taxon-name><tp:taxon-name-part taxon-name-part-type="genus">Quasipaa</tp:taxon-name-part></tp:taxon-name></italic> from throughout its distribution. Molecular Phylogenetics and Evolution 163: 107218. <ext-link xlink:href="10.1016/j.ympev.2021.107218" ext-link-type="doi" xlink:type="simple">https://doi.org/10.1016/j.ympev.2021.107218</ext-link></mixed-citation></ref><ref id="B33"><mixed-citation xmlns:xlink="http://www.w3.org/1999/xlink" xlink:type="simple"><person-group><name name-style="western"><surname>Suwannapoom</surname><given-names>C</given-names></name><name name-style="western"><surname>Nguyen</surname><given-names>TV</given-names></name><name name-style="western"><surname>Poyarkov</surname><given-names>NA</given-names></name><name name-style="western"><surname>Wu</surname><given-names>Y</given-names></name><name name-style="western"><surname>Pawangkhanant</surname><given-names>P</given-names></name><name name-style="western"><surname>Lorphengsy</surname><given-names>S</given-names></name><name name-style="western"><surname>Che</surname><given-names>J</given-names></name></person-group> (<year>2021</year>) First national record of <italic><tp:taxon-name><tp:taxon-name-part taxon-name-part-type="genus">Quasipaa</tp:taxon-name-part><tp:taxon-name-part taxon-name-part-type="species">verrucospinosa</tp:taxon-name-part></tp:taxon-name></italic> (Bourret, 1937) (<tp:taxon-name><tp:taxon-name-part taxon-name-part-type="class">Amphibia</tp:taxon-name-part></tp:taxon-name>: <tp:taxon-name><tp:taxon-name-part taxon-name-part-type="order">Anura</tp:taxon-name-part></tp:taxon-name>: <tp:taxon-name><tp:taxon-name-part taxon-name-part-type="family">Dicroglossidae</tp:taxon-name-part></tp:taxon-name>) from Thailand with further comment on its taxonomic status. Biodiversity Data Journal 9(e70473): 1–12. <ext-link xlink:href="10.3897/BDJ.9.e70473" ext-link-type="doi" xlink:type="simple">https://doi.org/10.3897/BDJ.9.e70473</ext-link></mixed-citation></ref><ref id="B10"><mixed-citation xmlns:xlink="http://www.w3.org/1999/xlink" xlink:type="simple"><person-group><name name-style="western"><surname>Fei</surname><given-names>L</given-names></name><name name-style="western"><surname>Hu</surname><given-names>S</given-names></name><name name-style="western"><surname>Ye</surname><given-names>C</given-names></name><name name-style="western"><surname>Huang</surname><given-names>Y</given-names></name></person-group> (<year>2009</year>) <source>Fauna Sinica. <tp:taxon-name><tp:taxon-name-part taxon-name-part-type="class">Amphibia</tp:taxon-name-part></tp:taxon-name>. Volume 3. <tp:taxon-name><tp:taxon-name-part taxon-name-part-type="order">Anura</tp:taxon-name-part></tp:taxon-name>.</source><publisher-name>Science Press</publisher-name>, <publisher-loc>Beijing</publisher-loc>, <size units="page">887 pp</size>.</mixed-citation></ref></ref-list></tp:taxon-treatment>
